# Supplementary material for: Transcriptional signatures of rapid protection from Sudan virus infection by a single dose of a vesicular stomatitis virus-based vaccine
Source: PLoS Pathog. 2026 Apr 10;22(4):e1014143. doi: 10.1371/journal.ppat.1014143 (PMC13095121; doi:10.1371/journal.ppat.1014143)
Supplement: S1 Table — (XLSX) [file ppat.1014143.s003.xlsx]

## Sheet: Fig 1 VSV-SUDV DEG
Human.gene.name	logFC	logCPM	LR	PValue	FDR
ABRACL	1.05013	1.76022	18.4489	1.75e-05	0.00266093
BIRC5	1.78167	0.675538	28.113	1.14e-07	2.66e-05
CCNE1	1.2261	0.626388	11.8193	0.00058621	0.0495139
CDC20	2.108	0.50245	35.5441	2.49e-09	8.09e-07
CRELD2	1.516	1.44384	21.569	3.41e-06	0.000617069
CXCR3	1.28011	2.50564	25.3272	4.84e-07	9.88e-05
DMTN	1.04901	5.89285	17.9808	2.23e-05	0.00320891
E2F2	1.03524	4.00116	20.8476	4.97e-06	0.000874078
EPB42	1.03621	5.59773	18.2876	1.9e-05	0.00286153
EPOR	1.33834	3.07346	15.2702	9.32e-05	0.0109775
GPX1	1.16105	8.98634	13.5592	0.000231153	0.0234019
GTSE1	1.06446	1.62745	14.8789	0.00011464	0.0129749
H1-3	1.50282	3.38763	35.2391	2.92e-09	9.23e-07
H1-5	1.91039	4.43175	84.7681	3.35e-20	4.72e-17
H2AC12	1.65014	2.66247	57.822	2.87e-14	2.07e-11
H2AC13	2.11448	3.28136	89.4847	3.09e-21	4.89e-18
H2AC14	2.29746	3.17816	98.6981	2.94e-23	7.44e-20
H2AC15	2.11448	3.28136	89.4847	3.09e-21	4.89e-18
H2AC16	1.44549	3.75608	47.9024	4.48e-12	2.36e-09
H2AC17	1.83981	3.14935	60.5954	7.01e-15	5.54e-12
H2AC19	1.32907	4.14146	28.0915	1.16e-07	2.66e-05
H2AC21	1.68968	2.1642	49.3112	2.18e-12	1.26e-09
H2AC25	1.46489	4.05352	36.1724	1.81e-09	6.01e-07
H2AC4	1.30092	3.50922	40.4776	1.99e-10	8.68e-08
H2AC7	1.86858	3.01784	61.8566	3.69e-15	3.12e-12
H2BC15	1.58997	2.66628	48.6832	3.01e-12	1.66e-09
H2BC17	1.88006	2.33191	45.2769	1.71e-11	8.33e-09
H2BC18	1.40174	3.67198	41.0773	1.46e-10	6.61e-08
H2BC4	1.24301	3.41407	29.2115	6.49e-08	1.58e-05
H2BC9	1.59112	3.27385	32.9107	9.65e-09	2.71e-06
H3C12	2.55145	2.57149	94.0808	3.03e-22	6.39e-19
H3C4	2.11254	3.65692	102.514	4.28e-24	1.81e-20
H3C8	2.55145	2.57149	94.0808	3.03e-22	6.39e-19
H4C15	1.36714	4.91023	36.1768	1.8e-09	6.01e-07
HBM	1.30206	3.82439	11.995	0.00053343	0.0456118
HDAC11	1.30084	4.80561	26.1938	3.09e-07	6.51e-05
HERC6	1.11988	4.79574	12.2791	0.000458067	0.0410285
IFI27	1.82503	3.96258	19.9518	7.94e-06	0.00130525
IGHG1	1.91107	6.72994	37.7515	8.04e-10	2.99e-07
IGHG2	1.91107	6.72994	37.7515	8.04e-10	2.99e-07
IGHG3	1.91107	6.72994	37.7515	8.04e-10	2.99e-07
IGHG4	1.91107	6.72994	37.7515	8.04e-10	2.99e-07
IGHV4-28	1.1388	2.06072	20.6536	5.5e-06	0.000950306
IGHV4-31	1.1388	2.06072	20.6536	5.5e-06	0.000950306
IGHV4-39	1.1388	2.06072	20.6536	5.5e-06	0.000950306
IGHV4-59	1.09964	1.90964	12.4444	0.000419256	0.038447
IGHV4-61	1.09964	1.90964	12.4444	0.000419256	0.038447
IGKV1-37	1.45772	1.84309	14.4272	0.000145683	0.0158932
IGKV1D-13	1.59014	1.16605	24.1785	8.78e-07	0.000170953
IGKV1D-37	1.45772	1.84309	14.4272	0.000145683	0.0158932
IGKV3-15	1.75429	0.441318	22.3963	2.22e-06	0.00040679
IGKV3D-15	1.61066	0.405771	15.1061	0.000101636	0.0118
IGKV4-1	2.07898	1.09105	32.9715	9.35e-09	2.69e-06
IGLC1	1.33114	5.6997	31.5405	1.95e-08	5.37e-06
IGLC2	1.33114	5.6997	31.5405	1.95e-08	5.37e-06
IGLC3	1.33114	5.6997	31.5405	1.95e-08	5.37e-06
IGLC7	1.33114	5.6997	31.5405	1.95e-08	5.37e-06
IGLL5	1.33114	5.6997	31.5405	1.95e-08	5.37e-06
IGLV1-51	1.85295	1.65804	38.2326	6.28e-10	2.48e-07
ISG15	2.51228	3.31909	20.4435	6.14e-06	0.00103631
JCHAIN	1.88119	6.26261	24.2733	8.36e-07	0.000165284
KIFC1	1.3658	1.50612	16.6118	4.59e-05	0.00598357
KLF1	1.58942	3.5028	17.497	2.88e-05	0.00391564
MCM2	1.01967	2.4564	23.4267	1.3e-06	0.000245095
MKI67	1.27262	4.87884	38.2695	6.16e-10	2.48e-07
MYBL2	1.27805	2.22759	23.2665	1.41e-06	0.000262472
NBL1	1.69471	2.40746	28.2791	1.05e-07	2.51e-05
NUF2	1.10829	0.936704	12.8716	0.000333605	0.0317427
OAS1	1.80729	2.58999	15.2599	9.37e-05	0.0109775
PAQR9	1.43624	4.79531	33.4594	7.28e-09	2.14e-06
PRDX2	1.06518	2.40189	20.0047	7.73e-06	0.00128636
RGS1	-1.16547	1.30201	12.4181	0.000425182	0.0387099
RRM2	1.34979	2.38292	26.6253	2.47e-07	5.39e-05
RSAD2	2.00519	4.23928	15.9944	6.35e-05	0.00788206
RUNDC3A	1.35224	3.0817	19.2039	1.17e-05	0.00183535
SLC23A1	1.1105	3.55388	13.2555	0.000271783	0.0268704
SLC4A1	1.15024	7.65712	19.2712	1.13e-05	0.00179396
SLC6A9	1.26519	3.03859	26.2105	3.06e-07	6.51e-05
TGM2	1.26421	0.897734	12.7239	0.000361014	0.0338417
TMCC2	1.00164	4.83714	16.4319	5.04e-05	0.00651194
TMEM158	1.35123	3.34	14.2481	0.000160222	0.0168968
TNNI3	1.82538	3.12705	37.1038	1.12e-09	3.94e-07
TRIM10	1.00179	1.7466	12.9874	0.000313595	0.0300648
TRIM58	1.01078	7.21557	11.8047	0.000590802	0.0495139
TXNDC5	1.13668	4.21428	31.1046	2.44e-08	6.43e-06
UBE2O	1.0027	6.21631	18.1805	2.01e-05	0.00299148
UHRF1	1.52094	1.66746	35.0249	3.26e-09	1e-06

## Sheet: Fig 1 VSV-EBOV DEG
Human.gene.name	logFC	logCPM	LR	PValue	FDR
FCGR1A	1.91387	5.17551	13.459	0.000243835	0.040034
ITGB4	6.23593	1.42926	12.813	0.000344223	0.0499951
PLS1	3.70134	0.164978	16.7641	4.23e-05	0.0108363
DCTPP1	1.07198	2.17622	13.0615	0.000301433	0.0459914
H2BC18	1.87443	3.49771	22.9858	1.63e-06	0.000770386
H1-5	2.73177	4.42408	39.8316	2.77e-10	8.5e-07
ANXA13	6.82856	-0.189169	15.1763	9.79e-05	0.0205441
OAS1	2.12256	7.15687	16.8018	4.15e-05	0.0108062
H1-4	1.53279	5.65465	16.9618	3.81e-05	0.0105032
MYBL2	1.52302	2.50883	14.3169	0.000154471	0.0287902
MT1E	1.39963	2.43627	13.5519	0.000232052	0.038518
BCAS1	6.58954	-0.313148	13.3422	0.000259502	0.0410602
JUP	2.65714	5.78526	16.0572	6.15e-05	0.0147351
NKG7	1.07828	4.82633	12.9497	0.000319981	0.0478546
AGR2	7.53618	0.251836	21.1071	4.34e-06	0.00168218
TXNDC5	1.14992	4.18772	17.9459	2.27e-05	0.00715211
MKI67	1.6233	4.53283	29.1359	6.75e-08	6e-05
NBL1	1.83412	2.02776	18.4844	1.71e-05	0.00588065
UHRF1	1.94848	1.51671	26.4347	2.73e-07	0.00018716
HCST	1.55615	1.80425	14.3702	0.000150164	0.0287117
PCGF2	5.9943	-0.00830754	13.1649	0.000285242	0.0444183
TMCC2	1.18178	4.16898	21.7279	3.14e-06	0.00131829
H2BC15	2.3539	2.62692	24.7195	6.63e-07	0.000417334
SPAG5	1.64262	1.91124	15.7375	7.28e-05	0.016405
RRM2	1.81278	2.30585	16.2882	5.44e-05	0.0136957
SLC23A1	1.09364	3.16481	16.2146	5.66e-05	0.0140048
GZMB	1.39256	5.99666	24.2901	8.29e-07	0.000481417
HYAL3	1.21756	4.24676	14.0236	0.000180526	0.0317075
MYL6B	-2.91874	1.89539	15.3215	9.07e-05	0.0193261
KLF1	1.94317	2.64337	15.5114	8.2e-05	0.0182168
EPHA2	4.19761	1.10516	13.8368	0.000199394	0.033841
IL1R2	-1.15769	7.02565	16.8295	4.09e-05	0.0108062
H2AC25	1.86507	3.96102	32.3767	1.27e-08	1.74e-05
H1-3	1.92746	3.37936	17.8366	2.41e-05	0.00727195
GDF15	5.55492	-0.0856916	14.4296	0.000145494	0.0281755
H2BC9	2.34249	3.37183	21.896	2.88e-06	0.00124443
H2AC17	2.53498	3.11606	21.0412	4.5e-06	0.00169746
H2AC16	2.24636	3.56817	27.8025	1.34e-07	0.000112746
H2AC15	2.47334	3.06414	23.7142	1.12e-06	0.00060287
H2AC13	2.47334	3.06414	23.7142	1.12e-06	0.00060287
H2AC14	2.69361	2.8747	29.616	5.27e-08	5.3e-05
H3C12	2.97209	2.27243	41.6351	1.1e-10	5.54e-07
H3C8	2.97209	2.27243	41.6351	1.1e-10	5.54e-07
H2BC4	2.1804	3.59583	30.713	2.99e-08	3.23e-05
GZMA	2.09394	2.35639	37.1436	1.1e-09	2.07e-06
H2AC12	2.19648	2.47546	23.3459	1.35e-06	0.000659421
H2BC17	2.69055	2.37764	21.8926	2.88e-06	0.00124443
H2AC7	2.49947	3.04801	39.8	2.81e-10	8.5e-07
H4C15	2.27199	4.95658	32.009	1.53e-08	1.93e-05
MAL2	6.33402	-0.260202	16.0607	6.13e-05	0.0147351
IGHG1	2.28362	6.43993	29.3569	6.02e-08	5.68e-05
IGHG2	2.28362	6.43993	29.3569	6.02e-08	5.68e-05
IGHG4	2.28362	6.43993	29.3569	6.02e-08	5.68e-05
IGHG3	2.28362	6.43993	29.3569	6.02e-08	5.68e-05
IGLC3	1.67174	5.2904	15.9211	6.6e-05	0.0153465
IGLC7	1.67174	5.2904	15.9211	6.6e-05	0.0153465
IGLC1	1.67174	5.2904	15.9211	6.6e-05	0.0153465
IGLL5	1.67174	5.2904	15.9211	6.6e-05	0.0153465
IGLC2	1.67174	5.2904	15.9211	6.6e-05	0.0153465
CCL3L1	-1.9901	2.71176	22.8796	1.72e-06	0.00078945
CCL3	-1.9901	2.71176	22.8796	1.72e-06	0.00078945
H2AC4	2.03048	3.41884	24.3369	8.09e-07	0.000481417
H3C4	2.58789	3.54181	49.4355	2.05e-12	3.1e-08
JCHAIN	1.72268	6.02848	26.5921	2.51e-07	0.00018716

## Sheet: Sup Fig 1. VSV-EBOV28 STEM
Human.gene.name	D0	D3	D5FINAL	Cluster
ID2	0	-1.25	1.2	Cluster 1
TBC1D9B	0	-0.69	1.54	Cluster 1
MCMBP	0	-0.56	1.37	Cluster 1
FYN	0	-1.26	0.32	Cluster 1
CD247	0	-2.83	0.52	Cluster 1
CDA	0	-1.23	2.06	Cluster 1
YY1	0	-1.3	-0.11	Cluster 1
ATF1	0	-1.06	0.77	Cluster 1
RPRD1A	0	-1.04	0.23	Cluster 1
DIDO1	0	-0.94	1.45	Cluster 1
PPP2R1A	0	-1.08	1.24	Cluster 1
ARIH2	0	-1.74	0.72	Cluster 1
EIF4EBP2	0	-1.26	0.68	Cluster 1
SLC25A3	0	-1.14	0.57	Cluster 1
MFNG	0	-2.11	-0.08	Cluster 1
CEP120	0	-0.8	0.27	Cluster 1
LIMS3	0	-1.15	1.57	Cluster 1
LIMS4	0	-1.15	1.57	Cluster 1
FAM91A1	0	-1.26	0.6	Cluster 1
MFF	0	-0.77	1.25	Cluster 1
DOCK11	0	-0.5	0.8	Cluster 1
RFX3	0	-1.47	0.11	Cluster 1
TMEM219	0	-0.59	1.05	Cluster 1
CDS2	0	-1.82	-0.42	Cluster 1
PLCG1	0	-3.04	0.08	Cluster 1
FAM13B	0	-1.44	-0.18	Cluster 1
KHSRP	0	-1.13	1.58	Cluster 1
UBE2A	0	-0.92	1.03	Cluster 1
RPLP1	0	-0.83	0.98	Cluster 1
TMC8	0	-2.2	1.79	Cluster 1
HNRNPC	0	-0.42	0.9	Cluster 1
ATXN2	0	-1.21	0.18	Cluster 1
UBE2N	0	-1.09	1.31	Cluster 1
HSPB11	0	-0.94	1	Cluster 1
ATF4	0	-0.79	1.8	Cluster 1
CTSK	0	-2.07	-0.28	Cluster 1
BROX	0	-1.04	0.65	Cluster 1
NKTR	0	-1.47	0.58	Cluster 1
CNST	0	-1.36	0.56	Cluster 1
ZMYND11	0	-1.86	-0.1	Cluster 1
KPNA6	0	-0.81	1.04	Cluster 1
EPS15L1	0	-1.51	0.47	Cluster 1
DOCK2	0	-0.53	0.94	Cluster 1
PRIMPOL	0	-1.19	-0.21	Cluster 1
PCYT2	0	-0.6	1.09	Cluster 1
EIF3D	0	-1.24	0.77	Cluster 1
EIF2B1	0	-1.31	1.09	Cluster 1
PUM2	0	-0.96	0.45	Cluster 1
EMC10	0	-0.61	1.34	Cluster 1
TBC1D22B	0	-1.04	1.35	Cluster 1
USP22	0	-0.74	0.91	Cluster 1
PRPF18	0	-0.82	0.96	Cluster 1
TMEM109	0	-0.71	1.87	Cluster 1
DPF2	0	-0.64	1.42	Cluster 1
EXOC7	0	-1.06	1.77	Cluster 1
BTF3	0	-1.02	0.02	Cluster 1
MAPRE2	0	-1.35	-0.17	Cluster 1
MATR3	0	-1.57	0.23	Cluster 1
HAUS6	0	-1.18	0.18	Cluster 1
DPEP2	0	-1.11	0.12	Cluster 1
CDK13	0	-1.54	0.22	Cluster 1
CEP20	0	-1.39	0.34	Cluster 1
STXBP3	0	-1.24	-0.31	Cluster 1
HLA-DRB5	0	-1.66	-0.44	Cluster 1
SGPL1	0	-0.99	-0.15	Cluster 1
PPM1B	0	-0.72	0.88	Cluster 1
TFRC	0	-1.15	-0.25	Cluster 1
SCML4	0	-2.61	0.3	Cluster 1
ITK	0	-3.05	0.47	Cluster 1
CDC14A	0	-1.53	0.14	Cluster 1
SPOP	0	-0.5	1.23	Cluster 1
DAZAP1	0	-0.69	1.89	Cluster 1
CDC5L	0	-0.96	0.44	Cluster 1
USP5	0	-1.66	0.54	Cluster 1
HNRNPA3	0	-1.25	0.42	Cluster 1
STK38	0	-1.62	-0.01	Cluster 1
TMEM87B	0	-1.45	0.46	Cluster 1
PPIB	0	-0.49	1.08	Cluster 1
OAZ2	0	-0.86	1.28	Cluster 1
RPL12	0	-1.86	-0.31	Cluster 1
GGA3	0	-0.92	1.24	Cluster 1
MAN2C1	0	-1.29	0.95	Cluster 1
VPS13C	0	-1.82	-0.01	Cluster 1
PANK4	0	-1.37	1.15	Cluster 1
CD79A	0	-1.78	0.12	Cluster 1
WHAMM	0	-0.64	1.63	Cluster 1
TNKS2	0	-1.28	0.84	Cluster 1
UBE3C	0	-1.38	0.59	Cluster 1
FUCA1	0	-1.39	-0.12	Cluster 1
DSTN	0	-0.79	1	Cluster 1
MBNL1	0	-1.29	0.43	Cluster 1
MAP4K5	0	-1.53	-0.19	Cluster 1
CTC1	0	-2.02	-0.03	Cluster 1
ATP2A3	0	-1.43	1.18	Cluster 1
CNTRL	0	-1.27	0.32	Cluster 1
ING4	0	-0.8	1.52	Cluster 1
RPS16	0	-1.24	0.48	Cluster 1
KHDRBS1	0	-0.78	1.86	Cluster 1
HIPK1	0	-1.45	-0.37	Cluster 1
APBB3	0	-1.23	1.87	Cluster 1
ACSL5	0	-1.04	2.38	Cluster 1
CTCF	0	-2.07	0.39	Cluster 1
SEC31A	0	-0.89	1.06	Cluster 1
CBFB	0	-0.78	0.93	Cluster 1
PSME3IP1	0	-0.45	0.89	Cluster 1
PACS1	0	-2.02	-0.16	Cluster 1
MARK3	0	-0.74	0.81	Cluster 1
WASHC2C	0	-1.26	1.7	Cluster 1
WASHC2A	0	-1.26	1.7	Cluster 1
EVL	0	-3.3	0.3	Cluster 1
SPCS3	0	-0.91	0.37	Cluster 1
WRNIP1	0	-1.68	0.53	Cluster 1
SPG7	0	-1.31	0.61	Cluster 1
ARFRP1	0	-0.69	1.86	Cluster 1
CPSF3	0	-1.3	0.73	Cluster 1
ABCF1	0	-1.19	1.82	Cluster 1
CCNYL1	0	-1.8	0.03	Cluster 1
KIF2A	0	-1.29	-0.04	Cluster 1
PPP2R2D	0	-0.73	1.8	Cluster 1
RNF126	0	-0.89	1.52	Cluster 1
PNISR	0	-1.15	0.44	Cluster 1
BLTP2	0	-0.48	1.09	Cluster 1
PI4KA	0	-1.31	0.8	Cluster 1
ALYREF	0	-0.9	1.41	Cluster 1
PHF2	0	-0.94	0.55	Cluster 1
CPSF7	0	-1.09	0.66	Cluster 1
MRPL22	0	-1.27	0.73	Cluster 1
NELFB	0	-0.78	1.54	Cluster 1
TRAPPC6B	0	-1.29	0.79	Cluster 1
NAP1L1	0	-1.74	0.19	Cluster 1
UCKL1	0	-1.23	1.1	Cluster 1
RETREG2	0	-1.1	1.17	Cluster 1
MARF1	0	-0.48	1.15	Cluster 1
AP1S2	0	-1.31	-0.11	Cluster 1
ABHD4	0	-0.63	1.3	Cluster 1
ARHGEF12	0	-1.51	-0.34	Cluster 1
RALGPS2	0	-1.14	0.19	Cluster 1
CDC25B	0	-3.1	0.16	Cluster 1
HMGCL	0	-0.96	1.36	Cluster 1
ACLY	0	-1.14	1.42	Cluster 1
ARL6IP5	0	-1.81	0.35	Cluster 1
SPNS1	0	-1.83	0.46	Cluster 1
SETD2	0	-1.02	0.74	Cluster 1
CDKN1A	0	-1.01	2.52	Cluster 1
RUBCN	0	-1.69	1.26	Cluster 1
CXCL8	0	-2.21	-0.15	Cluster 1
RPSAP58	0	-1.51	0.31	Cluster 1
RPSA	0	-1.51	0.31	Cluster 1
INO80D	0	-0.58	1.44	Cluster 1
ATP5F1A	0	-1.06	0.58	Cluster 1
UVRAG	0	-1.67	1.29	Cluster 1
RB1CC1	0	-1.04	0.55	Cluster 1
SH2B1	0	-1.5	1.41	Cluster 1
PITPNB	0	-1.36	0.77	Cluster 1
VPS4A	0	-0.66	1.52	Cluster 1
GOLGA5	0	-0.43	0.82	Cluster 1
TAF1	0	-1.22	0.25	Cluster 1
LARP4B	0	-0.75	1.15	Cluster 1
SMAD3	0	-2.31	3.55	Cluster 1
STXBP5	0	-0.73	0.87	Cluster 1
OGT	0	-1.02	0.33	Cluster 1
HSBP1L1	0	-1.65	0.53	Cluster 1
CIAO2B	0	-0.85	1.27	Cluster 1
CEP192	0	-1.8	-0.4	Cluster 1
SNX11	0	-0.82	1.67	Cluster 1
KDM5A	0	-0.81	0.69	Cluster 1
DQX1	0	-0.4	0.81	Cluster 1
ZNF207	0	-1.32	0.7	Cluster 1
GALE	0	-0.64	1.59	Cluster 1
RSF1	0	-1.54	0.45	Cluster 1
WDR44	0	-0.43	1.08	Cluster 1
PDRG1	0	-0.94	1.11	Cluster 1
DMTF1	0	-1.38	0.76	Cluster 1
ASH2L	0	-1.35	0.98	Cluster 1
SLU7	0	-1.17	1.12	Cluster 1
DOP1B	0	-1.42	1.59	Cluster 1
GIMAP8	0	-1.3	0.71	Cluster 1
MAT2A	0	-1.65	0.4	Cluster 1
DUSP5	0	-1.14	2.65	Cluster 1
MAPK1	0	-0.84	0.23	Cluster 1
SENP5	0	-1.71	0.49	Cluster 1
TRAT1	0	-4.1	-0.54	Cluster 1
MGAT5	0	-0.81	-0.05	Cluster 1
TMEM131L	0	-1.27	0.54	Cluster 1
TPM2	0	-1.05	0.5	Cluster 1
CALCOCO1	0	-1.37	0.28	Cluster 1
TASOR	0	-2.16	-0.02	Cluster 1
ETS1	0	-2.93	0.22	Cluster 1
NELFCD	0	-2.19	0.33	Cluster 1
CS	0	-0.8	1.43	Cluster 1
GATAD2A	0	-0.87	0.59	Cluster 1
ITFG2	0	-2.16	-0.28	Cluster 1
ASB8	0	-0.54	1.27	Cluster 1
UBE2G1	0	-1.21	0.18	Cluster 1
RPS25	0	-1.62	0.14	Cluster 1
AXIN1	0	-1.25	1.52	Cluster 1
AIDA	0	-1.55	1.16	Cluster 1
CTDNEP1	0	-0.46	0.93	Cluster 1
EEF1AKMT2	0	-1.59	-0.15	Cluster 1
ATF2	0	-1.07	0.65	Cluster 1
CEP170	0	-0.95	0.52	Cluster 1
HECTD4	0	-1.28	0.29	Cluster 1
AARS1	0	-1.5	2.32	Cluster 1
PEX16	0	-0.6	1.33	Cluster 1
PPHLN1	0	-0.96	0.48	Cluster 1
SRSF5	0	-1.51	0.12	Cluster 1
MARCHF6	0	-0.84	0.22	Cluster 1
SMNDC1	0	-0.67	1	Cluster 1
UXT	0	-0.55	1.47	Cluster 1
CNPY4	0	-0.92	1.11	Cluster 1
SART1	0	-0.77	1.55	Cluster 1
HDAC3	0	-1.42	0.61	Cluster 1
FGD3	0	-0.66	0.9	Cluster 1
ARAP3	0	-1	0.33	Cluster 1
RPS21	0	-1.52	0	Cluster 1
PARP1	0	-1.82	0.22	Cluster 1
HNRNPA2B1	0	-0.49	0.99	Cluster 1
TBC1D5	0	-1.41	0.72	Cluster 1
RPRD2	0	-1.13	0.95	Cluster 1
APEX1	0	-2.25	0.93	Cluster 1
RPL6	0	-1.87	0.02	Cluster 1
NAP1L4	0	-0.96	0.19	Cluster 1
RING1	0	-1.41	1.42	Cluster 1
GSK3B	0	-0.61	0.83	Cluster 1
TRAM1	0	-1.31	0.09	Cluster 1
SF3A2	0	-0.96	1.04	Cluster 1
ARL2BP	0	-0.78	1.41	Cluster 1
PRRC2B	0	-1.22	0.89	Cluster 1
PYURF	0	-0.87	0.24	Cluster 1
ABHD12	0	-1.78	0.01	Cluster 1
PSMF1	0	-0.99	2.41	Cluster 1
TBC1D1	0	-0.5	1.23	Cluster 1
SZT2	0	-1.22	1.54	Cluster 1
TARDBP	0	-1.36	0.41	Cluster 1
EPC2	0	-1.05	0.69	Cluster 1
LCAT	0	-0.95	0.27	Cluster 1
RPS5	0	-1.61	0.32	Cluster 1
ATG2A	0	-1.02	0.06	Cluster 1
GPCPD1	0	-1.11	-0.19	Cluster 1
TULP4	0	-1.11	0.51	Cluster 1
PPP6R2	0	-0.88	1.03	Cluster 1
GBF1	0	-0.98	0.88	Cluster 1
KDM4B	0	-0.97	0.22	Cluster 1
UBXN4	0	-0.74	0.83	Cluster 1
GALNT1	0	-1.38	0.7	Cluster 1
AGO1	0	-1.85	0.34	Cluster 1
TIE1	0	-1.55	2.05	Cluster 1
DGKD	0	-1.25	0.36	Cluster 1
APOD	0	-1.53	1.31	Cluster 1
POLR2E	0	-1.01	1.1	Cluster 1
ANKZF1	0	-1.85	-0.05	Cluster 1
TM9SF3	0	-1.46	0.34	Cluster 1
MGME1	0	-1.57	0.08	Cluster 1
HLA-DQA1	0	-2.84	-0.72	Cluster 1
ZC3H18	0	-0.83	1.88	Cluster 1
CCNG2	0	-1.42	0.56	Cluster 1
ARHGEF7	0	-1.44	1.07	Cluster 1
MACROH2A1	0	-0.86	0.85	Cluster 1
PGAM5	0	-1.05	2.46	Cluster 1
ACSS1	0	-2.1	-0.13	Cluster 1
SF3B2	0	-0.59	1.45	Cluster 1
UQCRC2	0	-1.11	0.82	Cluster 1
ACTN1	0	-2.24	0.56	Cluster 1
SEPTIN6	0	-2.4	0.35	Cluster 1
CAPN2	0	-1.11	1.99	Cluster 1
USP36	0	-1.18	1.42	Cluster 1
SMC3	0	-1.79	0.71	Cluster 1
AATF	0	-1.12	1.02	Cluster 1
PHF5A	0	-0.92	1.41	Cluster 1
PFDN5	0	-0.99	0.84	Cluster 1
TBCC	0	-0.57	0.96	Cluster 1
CHD4	0	-0.84	1.1	Cluster 1
KHDC4	0	-1.12	0.5	Cluster 1
CD19	0	-1.91	-0.17	Cluster 1
TGIF1	0	-1.49	0.48	Cluster 1
OXR1	0	-1.7	0.27	Cluster 1
AKT2	0	-1.18	0.86	Cluster 1
M6PR	0	-1.43	1.44	Cluster 1
VPS37A	0	-1.22	0.25	Cluster 1
ABCA7	0	-1.38	0.97	Cluster 1
ZRANB2	0	-1.99	0.31	Cluster 1
ERCC3	0	-1.47	1.02	Cluster 1
TSC22D1	0	-1.54	0.58	Cluster 1
KIF5B	0	-0.82	0.92	Cluster 1
SMG6	0	-1.62	1.82	Cluster 1
RAD23A	0	-0.71	1.33	Cluster 1
SRRM2	0	-0.83	0.61	Cluster 1
RNF44	0	-0.92	0.1	Cluster 1
SSNA1	0	-0.64	1.41	Cluster 1
DCAF5	0	-0.87	1.47	Cluster 1
TMEM154	0	-1.35	-0.19	Cluster 1
PSME4	0	-1.02	0.93	Cluster 1
EDF1	0	-0.7	1.88	Cluster 1
GSR	0	-1.17	0.62	Cluster 1
MRPS24	0	-1.5	0.95	Cluster 1
DNAJA2	0	-0.97	0.14	Cluster 1
ARHGAP12	0	-0.9	0.37	Cluster 1
EIF3G	0	-1.2	1.55	Cluster 1
SPTBN1	0	-1.89	1.34	Cluster 1
DNTTIP2	0	-0.85	0.21	Cluster 1
STX5	0	-1.07	1.33	Cluster 1
SLC30A9	0	-1.22	-0.29	Cluster 1
JAK1	0	-0.85	0.7	Cluster 1
RAN	0	-1.19	1.38	Cluster 1
APRT	0	-0.74	1.15	Cluster 1
CELF1	0	-1.43	0.43	Cluster 1
TCF20	0	-1.9	0.22	Cluster 1
DHX15	0	-1	0.57	Cluster 1
EVI2A	0	-0.83	1.55	Cluster 1
ROCK1	0	-0.81	0.52	Cluster 1
GCN1	0	-1.94	0.83	Cluster 1
NPEPPS	0	-1.07	0.18	Cluster 1
TNPO1	0	-0.94	0.25	Cluster 1
PPP3CA	0	-0.97	-0.15	Cluster 1
UCP2	0	-1.11	-0.06	Cluster 1
CSDE1	0	-0.85	0.46	Cluster 1
AMT	0	-0.76	1.65	Cluster 1
UBE2D2	0	-1.48	-0.15	Cluster 1
PNN	0	-1.82	0.26	Cluster 1
RSRP1	0	-0.94	0.2	Cluster 1
SETD3	0	-1.07	0.51	Cluster 1
CEP57	0	-1.46	-0.14	Cluster 1
ADAM10	0	-0.67	1.05	Cluster 1
PIK3C3	0	-0.98	0.82	Cluster 1
KDM4C	0	-1.8	0.46	Cluster 1
RPF1	0	-1.04	0.66	Cluster 1
TRAF3IP3	0	-1.18	0.89	Cluster 1
ARRDC2	0	-1.51	0.97	Cluster 1
TNRC6A	0	-1.44	0.79	Cluster 1
RBM14	0	-1.39	0.77	Cluster 1
INPP5A	0	-1.13	0.66	Cluster 1
SNX19	0	-0.65	1.53	Cluster 1
SMC1A	0	-0.7	0.88	Cluster 1
ENO2	0	-2.63	-0.31	Cluster 1
ZMIZ2	0	-1.25	2.8	Cluster 1
CD22	0	-1.46	1.42	Cluster 1
GYPA	0	-1.62	-0.24	Cluster 1
GYPE	0	-1.62	-0.24	Cluster 1
GYPB	0	-1.62	-0.24	Cluster 1
MRPS18B	0	-1.32	1.61	Cluster 1
PLPP5	0	-2.02	0.04	Cluster 1
ZC3H11A	0	-0.8	0.89	Cluster 1
ZC3H11C	0	-0.8	0.89	Cluster 1
ZC3H11B	0	-0.8	0.89	Cluster 1
MZT2B	0	-0.96	0.43	Cluster 1
MZT2A	0	-0.96	0.43	Cluster 1
TANGO2	0	-0.61	0.86	Cluster 1
CDIPT	0	-0.78	0.88	Cluster 1
RBM22	0	-0.54	1.3	Cluster 1
ATM	0	-3.01	-0.41	Cluster 1
USP24	0	-1.77	0.25	Cluster 1
FCHSD2	0	-2.37	-0.05	Cluster 1
NACA	0	-1.74	0.53	Cluster 1
PI4KB	0	-0.77	1.28	Cluster 1
RB1	0	-1.82	0.25	Cluster 1
PRKACA	0	-0.72	1.33	Cluster 1
ASH1L	0	-1.01	0.53	Cluster 1
EIF3H	0	-1.28	0.91	Cluster 1
TMEM243	0	-2.14	-0.45	Cluster 1
SAP18	0	-0.56	1.19	Cluster 1
H2AC20	0	-0.79	1.16	Cluster 1
H1-5	0	-2.68	1.49	Cluster 1
NEMF	0	-1.12	0.22	Cluster 1
WDR33	0	-0.84	0.02	Cluster 1
CA1	0	-1.23	-0.01	Cluster 1
LSM14A	0	-1.17	0.36	Cluster 1
RAB18	0	-1.04	0.74	Cluster 1
TMA7	0	-0.71	1.01	Cluster 1
PPP3CC	0	-2.23	0.1	Cluster 1
PRPF38B	0	-1.04	0.85	Cluster 1
EEF1G	0	-1.49	0.06	Cluster 1
GSAP	0	-1.01	0.98	Cluster 1
MAPRE1	0	-0.68	1.19	Cluster 1
PDCD10	0	-1.15	-0.28	Cluster 1
NME2	0	-1.55	0.17	Cluster 1
KCNA3	0	-2.31	0.5	Cluster 1
CAPNS1	0	-0.92	0.48	Cluster 1
RPS11	0	-1.58	0.32	Cluster 1
N4BP2L2	0	-1.08	0.33	Cluster 1
ZNF143	0	-0.52	0.84	Cluster 1
MED23	0	-0.97	0.59	Cluster 1
RPS10	0	-1.25	0.29	Cluster 1
DARS1	0	-1.56	0.91	Cluster 1
CCNH	0	-1.09	0.58	Cluster 1
BIRC6	0	-1.67	0.53	Cluster 1
FBXO34	0	-1.52	0.7	Cluster 1
SLC38A1	0	-1.09	0.9	Cluster 1
BLTP3B	0	-1.04	0.86	Cluster 1
MARS1	0	-0.85	1.95	Cluster 1
SDHA	0	-1.01	0.97	Cluster 1
ACTR10	0	-1.03	0.53	Cluster 1
IPO8	0	-1.14	0.04	Cluster 1
MED13	0	-0.63	1.03	Cluster 1
WBP1	0	-0.53	1.15	Cluster 1
NCOA6	0	-0.93	1.33	Cluster 1
USP3	0	-1.07	1.12	Cluster 1
IWS1	0	-0.58	0.85	Cluster 1
RPL34	0	-1.61	0.04	Cluster 1
NCOA2	0	-0.9	1.28	Cluster 1
RNF113A	0	-0.87	0.29	Cluster 1
RPS8	0	-1.98	-0.15	Cluster 1
SYNJ1	0	-0.94	0.61	Cluster 1
PRPF4B	0	-1.72	1.31	Cluster 1
TOB2	0	-1.24	1	Cluster 1
S1PR1	0	-1.66	0.27	Cluster 1
CHD3	0	-2.25	-0.21	Cluster 1
GLG1	0	-1.32	0.48	Cluster 1
BZW1	0	-0.93	0.89	Cluster 1
SUN2	0	-1.35	0.86	Cluster 1
MCRS1	0	-0.93	1	Cluster 1
RPL23A	0	-1.47	0.11	Cluster 1
NCBP3	0	-1.33	0.54	Cluster 1
USP9X	0	-0.85	0.83	Cluster 1
PINK1	0	-0.95	0.54	Cluster 1
SRRM1	0	-1.8	0.83	Cluster 1
ZNF830	0	-0.61	1.6	Cluster 1
PAFAH1B1	0	-0.58	1.1	Cluster 1
PPIAL4H	0	-1.01	0.75	Cluster 1
PPIAL4C	0	-1.01	0.75	Cluster 1
PPIAL4A	0	-1.01	0.75	Cluster 1
PPIAL4E	0	-1.01	0.75	Cluster 1
PPIAL4F	0	-1.01	0.75	Cluster 1
PPIAL4G	0	-1.01	0.75	Cluster 1
PPIAL4D	0	-1.01	0.75	Cluster 1
YTHDF2	0	-0.89	0.58	Cluster 1
TMEM245	0	-1.14	1.55	Cluster 1
LAMP2	0	-0.94	0.32	Cluster 1
RPS13	0	-1.59	0.31	Cluster 1
DDX5	0	-1.06	0.27	Cluster 1
DOK2	0	-0.88	0.19	Cluster 1
MEA1	0	-0.86	1.86	Cluster 1
CA2	0	-1.15	-0.06	Cluster 1
FLAD1	0	-1.17	1.34	Cluster 1
RPL13	0	-1.05	0.84	Cluster 1
RPS26	0	-1.88	-0.17	Cluster 1
RPL22	0	-1.91	-0.21	Cluster 1
AKAP9	0	-1.54	0.53	Cluster 1
LMBRD1	0	-1.03	0.47	Cluster 1
WDR20	0	-0.98	0.57	Cluster 1
RPL7	0	-1.56	-0.13	Cluster 1
SCYL2	0	-0.74	0.9	Cluster 1
RANBP2	0	-0.8	0.8	Cluster 1
PPT1	0	-0.96	0.66	Cluster 1
MGAT4B	0	-1.5	2.75	Cluster 1
NISCH	0	-0.78	0.96	Cluster 1
B3GNT2	0	-1.35	0.3	Cluster 1
MRPS26	0	-0.73	1.71	Cluster 1
DAD1	0	-0.78	1.15	Cluster 1
EXOC3	0	-0.55	1.33	Cluster 1
RBM15B	0	-1.1	2.02	Cluster 1
PPP1R2	0	-1.22	0.18	Cluster 1
PPP1R2B	0	-1.22	0.18	Cluster 1
COX5A	0	-1.67	1.33	Cluster 1
RELL1	0	-1.31	0.42	Cluster 1
LONP2	0	-1.22	0.92	Cluster 1
RAB5B	0	-0.61	1.09	Cluster 1
CCDC69	0	-1.06	1.05	Cluster 1
ZNF770	0	-1.9	0.31	Cluster 1
FAM53B	0	-2.06	0.4	Cluster 1
PRKCH	0	-3.34	0.12	Cluster 1
ARFGAP2	0	-0.92	1.07	Cluster 1
PPP6C	0	-0.8	0.83	Cluster 1
PKN2	0	-1.4	-0.17	Cluster 1
MAP2K5	0	-1.3	0.38	Cluster 1
MAF1	0	-0.9	0.74	Cluster 1
GOLM2	0	-1.43	-0.07	Cluster 1
DLST	0	-1.16	1.13	Cluster 1
LIMD1	0	-1.74	1.83	Cluster 1
STRN3	0	-1.11	-0.19	Cluster 1
BTG1	0	-2.22	0.48	Cluster 1
RASGRP1	0	-3.29	-0.53	Cluster 1
RBM33	0	-1.12	0.05	Cluster 1
CNBP	0	-1.01	0.6	Cluster 1
RTN3	0	-0.52	0.88	Cluster 1
PDLIM1	0	-1.25	-0.29	Cluster 1
QRICH1	0	-1.43	1	Cluster 1
POU2F2	0	-0.87	1.84	Cluster 1
ANKRD27	0	-1.46	1.28	Cluster 1
R3HDM1	0	-1.52	-0.06	Cluster 1
ATP5F1C	0	-0.68	0.83	Cluster 1
COMT	0	-1.31	2.4	Cluster 1
EDC4	0	-1.11	1.41	Cluster 1
CSNK2B	0	-1.14	0.87	Cluster 1
HBP1	0	-0.43	1.02	Cluster 1
KAT8	0	-1.56	0.47	Cluster 1
RHOB	0	-0.65	0.88	Cluster 1
STK4	0	-0.93	0.41	Cluster 1
REEP3	0	-1.47	0.23	Cluster 1
TAOK2	0	-0.73	1.19	Cluster 1
AQR	0	-1.3	0.33	Cluster 1
TMBIM4	0	-0.38	1.03	Cluster 1
HEXIM1	0	-1.01	0.1	Cluster 1
KLC1	0	-0.82	0.87	Cluster 1
ZPR1	0	-1.21	0.91	Cluster 1
UBE2K	0	-1.31	0.39	Cluster 1
CC2D1B	0	-1.01	2.19	Cluster 1
BAZ1B	0	-1.41	0.99	Cluster 1
BRD1	0	-1.05	1.14	Cluster 1
C18ORF32	0	-0.76	1.4	Cluster 1
RASA2	0	-0.95	0.61	Cluster 1
PCM1	0	-1.58	0.51	Cluster 1
ATXN2L	0	-1.25	1.1	Cluster 1
STAG2	0	-1.14	0.09	Cluster 1
RBL1	0	-1.87	-0.26	Cluster 1
CLK1	0	-1.27	-0.19	Cluster 1
KANSL1	0	-1.13	0.4	Cluster 1
ARFGEF1	0	-0.97	0.88	Cluster 1
MEF2D	0	-1.32	0.34	Cluster 1
KMT5B	0	-1.15	0.37	Cluster 1
PDPK1	0	-1.07	1.13	Cluster 1
RPN2	0	-0.36	0.83	Cluster 1
CNOT6	0	-1.68	-0.42	Cluster 1
GPR171	0	-3.47	0.62	Cluster 1
XPO7	0	-1.68	-0.36	Cluster 1
RPIA	0	-1.17	2.98	Cluster 1
TBC1D23	0	-1.06	0.81	Cluster 1
DYNLL1	0	-0.73	1.47	Cluster 1
TRPV2	0	-1.73	1.12	Cluster 1
MSL2	0	-0.88	0.32	Cluster 1
BSCL2	0	-0.84	0.85	Cluster 1
CORO7	0	-0.96	1.31	Cluster 1
AMD1	0	-1.54	-0.13	Cluster 1
LMBR1L	0	-0.69	1.24	Cluster 1
SH3BGRL	0	-0.8	-0.01	Cluster 1
CRBN	0	-1.1	0.03	Cluster 1
SMARCC2	0	-1.46	0.96	Cluster 1
VAMP7	0	-1.15	1.36	Cluster 1
CBLB	0	-2.63	0.61	Cluster 1
EIF3J	0	-1.4	-0.01	Cluster 1
MYCBP2	0	-1.24	0.53	Cluster 1
ZNF507	0	-0.54	0.99	Cluster 1
PSAP	0	-0.49	0.95	Cluster 1
BTBD6	0	-1.38	0.16	Cluster 1
LIN54	0	-0.95	-0.23	Cluster 1
SH3BGRL3	0	-0.89	0.72	Cluster 1
NDUFS3	0	-1.04	0.98	Cluster 1
TMED10	0	-1.23	0.6	Cluster 1
U2SURP	0	-1.44	0.27	Cluster 1
PANK3	0	-1.8	1.2	Cluster 1
DAP3	0	-1.25	0.23	Cluster 1
EEF1D	0	-1.07	1.11	Cluster 1
SSBP3	0	-1.39	-0.31	Cluster 1
RPL24	0	-1.4	0.23	Cluster 1
SUGP1	0	-0.86	1.33	Cluster 1
KLHL12	0	-0.55	1.07	Cluster 1
CHMP7	0	-1.67	0.71	Cluster 1
HADHB	0	-0.88	0.5	Cluster 1
RNF169	0	-0.59	0.88	Cluster 1
EIF2S3	0	-0.52	0.93	Cluster 1
PRKAR1A	0	-0.39	0.98	Cluster 1
PLD3	0	-0.55	0.93	Cluster 1
CCT4	0	-1.2	0.53	Cluster 1
DDX42	0	-1.27	1.27	Cluster 1
RSU1	0	-0.82	0.66	Cluster 1
SCAP	0	-1.46	1.49	Cluster 1
LSM12	0	-0.88	0.71	Cluster 1
RETREG3	0	-1.91	0.45	Cluster 1
STUB1	0	-0.83	1.65	Cluster 1
RANBP3	0	-1.03	1.74	Cluster 1
NRBP1	0	-0.87	1.44	Cluster 1
SBNO1	0	-1.37	0.86	Cluster 1
SPDEF	0	-0.55	1.4	Cluster 1
TSPAN32	0	-1.94	0.83	Cluster 1
RPL3	0	-1.72	0.01	Cluster 1
ADD3	0	-0.81	1.48	Cluster 1
PPBP	0	-0.55	0.86	Cluster 1
VAMP2	0	-1.61	0.62	Cluster 1
UBASH3A	0	-3.29	-0.35	Cluster 1
LCK	0	-3.18	-0.33	Cluster 1
SEPTIN1	0	-3.17	0.24	Cluster 1
RPS6KB2	0	-0.76	1.23	Cluster 1
METTL7A	0	-1.7	0.77	Cluster 1
HNRNPA1	0	-2.31	0.5	Cluster 1
GTF2I	0	-2.21	0.52	Cluster 1
SEC16A	0	-1.2	1.08	Cluster 1
DYNC1LI1	0	-0.57	0.89	Cluster 1
GPD2	0	-0.86	1.55	Cluster 1
RBM5	0	-1.05	0.36	Cluster 1
MTREX	0	-1.39	0.02	Cluster 1
FAM204A	0	-1.31	-0.2	Cluster 1
LARP1	0	-1.08	1.93	Cluster 1
SMG7	0	-0.8	1.32	Cluster 1
AKT1	0	-1.73	0.51	Cluster 1
EIF6	0	-0.8	1.48	Cluster 1
HNRNPD	0	-1.13	0.47	Cluster 1
CSNK1G3	0	-1.18	-0.31	Cluster 1
PXK	0	-1.79	0.45	Cluster 1
CCDC186	0	-0.83	0.42	Cluster 1
ATRX	0	-1.31	0.37	Cluster 1
EIF2AK3	0	-1.99	-0.24	Cluster 1
RUNX3	0	-1.95	1.16	Cluster 1
TRPM7	0	-1.7	0.1	Cluster 1
ARRDC3	0	-0.92	1.15	Cluster 1
LUC7L3	0	-2.02	-0.16	Cluster 1
SWT1	0	-1.04	-0.02	Cluster 1
FUS	0	-1.43	1.65	Cluster 1
ADORA2A	0	-1.56	1.52	Cluster 1
LMBR1	0	-1.82	-0.39	Cluster 1
ZFYVE27	0	-1.11	1.16	Cluster 1
TLE4	0	-0.96	0.78	Cluster 1
FUBP1	0	-1.38	0.58	Cluster 1
KIDINS220	0	-0.99	1.36	Cluster 1
ZMYM2	0	-1.79	0.38	Cluster 1
SPSB3	0	-1.56	0.93	Cluster 1
ZBTB11	0	-0.89	0.43	Cluster 1
SUPT20H	0	-1.34	0.5	Cluster 1
YTHDC1	0	-1.08	0.17	Cluster 1
RPL30	0	-1.24	0.17	Cluster 1
BIN1	0	-0.81	1.71	Cluster 1
TSPAN3	0	-1.83	-0.13	Cluster 1
GDE1	0	-0.46	0.95	Cluster 1
LENG8	0	-1.4	1.36	Cluster 1
DENND1C	0	-0.77	1.66	Cluster 1
SF3A1	0	-0.56	0.88	Cluster 1
DYM	0	-0.81	0.51	Cluster 1
EIF4A1	0	-0.65	1.36	Cluster 1
CCR7	0	-3.33	1.59	Cluster 1
EIF3A	0	-1.59	0.55	Cluster 1
MRPS33	0	-1.89	1.06	Cluster 1
CLASRP	0	-0.36	0.93	Cluster 1
TBRG4	0	-1.66	0.8	Cluster 1
EZH1	0	-1.62	-0.05	Cluster 1
TSC2	0	-0.84	1.29	Cluster 1
OGA	0	-0.95	0.6	Cluster 1
CLPX	0	-1.22	-0.1	Cluster 1
SLC40A1	0	-0.43	0.93	Cluster 1
DGKZ	0	-0.84	1.32	Cluster 1
RHOF	0	-2.06	0.76	Cluster 1
RRAGC	0	-0.9	2.04	Cluster 1
NARS1	0	-0.9	0.72	Cluster 1
ARHGEF1	0	-1.01	1.2	Cluster 1
CD84	0	-2.87	0.44	Cluster 1
ELOA	0	-1.28	0.03	Cluster 1
TSG101	0	-0.62	0.97	Cluster 1
MBTPS1	0	-1.99	0.38	Cluster 1
HIVEP1	0	-0.72	1.95	Cluster 1
DBNL	0	-0.41	0.97	Cluster 1
TNPO3	0	-0.95	0.52	Cluster 1
GGA2	0	-2.59	-0.26	Cluster 1
BECN1	0	-0.57	0.95	Cluster 1
HECTD3	0	-0.91	1.84	Cluster 1
GLYR1	0	-0.81	1.19	Cluster 1
USF3	0	-1.56	0.84	Cluster 1
SMAP1	0	-0.88	0.17	Cluster 1
SCAMP3	0	-1.03	1.22	Cluster 1
GTDC1	0	-0.4	1.03	Cluster 1
TPR	0	-1.24	0.79	Cluster 1
RICTOR	0	-0.52	1.08	Cluster 1
ZNF148	0	-0.85	0.55	Cluster 1
SLAMF6	0	-3.17	0.57	Cluster 1
WDR45B	0	-1.13	1.31	Cluster 1
PPFIA1	0	-1.04	0.76	Cluster 1
SRPRA	0	-0.83	1.55	Cluster 1
TCF3	0	-1.98	1.72	Cluster 1
SBDS	0	-1	1.03	Cluster 1
NSD1	0	-1.09	0.73	Cluster 1
RASSF1	0	-1.78	0.16	Cluster 1
PEBP1	0	-1.82	0.34	Cluster 1
RAD21	0	-1.02	0.62	Cluster 1
AAK1	0	-0.83	1.04	Cluster 1
PPP3CB	0	-1.62	0.65	Cluster 1
ANKRD44	0	-1.46	-0.04	Cluster 1
PPIL4	0	-1.07	0.48	Cluster 1
PSPC1	0	-1.13	0.05	Cluster 1
SCAF8	0	-0.9	0.22	Cluster 1
DYRK2	0	-2.62	-0.35	Cluster 1
FNDC3A	0	-0.62	1.39	Cluster 1
MARCHF7	0	-0.87	0.38	Cluster 1
RANBP9	0	-0.87	-0.14	Cluster 1
UBASH3B	0	-0.92	0.9	Cluster 1
ANP32B	0	-1.43	0.5	Cluster 1
CTDSP1	0	-0.74	1.39	Cluster 1
SRCAP	0	-0.99	0.69	Cluster 1
CD72	0	-1.62	-0.13	Cluster 1
NSF	0	-0.91	0.92	Cluster 1
EMP3	0	-0.83	2.2	Cluster 1
TAGAP	0	-1.12	0.88	Cluster 1
ATP6V1H	0	-0.78	0.97	Cluster 1
SQSTM1	0	-1.03	1.85	Cluster 1
HSPD1	0	-0.89	2.2	Cluster 1
IRF3	0	-0.59	1.28	Cluster 1
PRF1	0	-2.44	1.18	Cluster 1
BIRC2	0	-1.35	1.88	Cluster 1
EIF5	0	-0.94	0.63	Cluster 1
LSM6	0	-1.57	0.18	Cluster 1
NDUFS4	0	-1.03	1.19	Cluster 1
FAR1	0	-2.02	0.25	Cluster 1
KCTD20	0	-1.07	0.43	Cluster 1
SF1	0	-0.32	0.84	Cluster 1
CDK17	0	-1.13	1.78	Cluster 1
CCT3	0	-1.07	0.64	Cluster 1
ZBTB8OS	0	-0.71	1	Cluster 1
GGPS1	0	-1.22	0.22	Cluster 1
MECP2	0	-1.1	1.09	Cluster 1
NPLOC4	0	-0.98	1.12	Cluster 1
SMPD2	0	-0.81	0.57	Cluster 1
KRIT1	0	-1.17	0.53	Cluster 1
AKT3	0	-1.96	-0.22	Cluster 1
UHRF2	0	-1.65	-0.4	Cluster 1
MOB2	0	-0.95	1.36	Cluster 1
PCNX1	0	-1.38	0.86	Cluster 1
ALDH9A1	0	-0.67	1.07	Cluster 1
RNF5	0	-0.83	1.24	Cluster 1
SMC6	0	-2.54	1.11	Cluster 1
RAPGEF6	0	-0.78	1.01	Cluster 1
GRAP	0	-2.29	-0.34	Cluster 1
ESYT2	0	-1.67	0.34	Cluster 1
CHD2	0	-1.27	0.73	Cluster 1
SLTM	0	-1.56	-0.16	Cluster 1
USP8	0	-0.92	0.58	Cluster 1
ARPC5L	0	-1.09	1.41	Cluster 1
ELK4	0	-1.65	0.58	Cluster 1
GNPAT	0	-0.79	0.95	Cluster 1
ZMYND8	0	-1.38	0.64	Cluster 1
FBXL20	0	-1.55	0.23	Cluster 1
PLEKHM3	0	-0.87	1.45	Cluster 1
RFX5	0	-1.58	1.8	Cluster 1
RIC8A	0	-1.02	1.48	Cluster 1
QARS1	0	-1.62	-0.03	Cluster 1
ARGLU1	0	-1.46	0.18	Cluster 1
WDR7	0	-0.87	0.78	Cluster 1
PYGB	0	-1.5	0.78	Cluster 1
UBAC2	0	-0.98	0.8	Cluster 1
MDM4	0	-1.17	-0.21	Cluster 1
FOXO3	0	-1.18	0.19	Cluster 1
FOXO3B	0	-1.18	0.19	Cluster 1
UBAP2L	0	-1.04	1.09	Cluster 1
NDUFS2	0	-0.69	1.18	Cluster 1
PEA15	0	-1.47	1.56	Cluster 1
JDP2	0	-0.9	1.59	Cluster 1
HDLBP	0	-0.88	1.44	Cluster 1
ATP5PD	0	-0.59	1.27	Cluster 1
CD6	0	-3.24	0.18	Cluster 1
DDX24	0	-0.71	1.18	Cluster 1
TTC17	0	-1.65	1.07	Cluster 1
ICAM2	0	-2.01	0.91	Cluster 1
GIGYF1	0	-1.95	1.27	Cluster 1
PTPRA	0	-1.09	1.3	Cluster 1
SRRT	0	-0.64	1.02	Cluster 1
MAP4K2	0	-1.06	0.51	Cluster 1
ARID3B	0	-0.93	0.44	Cluster 1
TMEM50A	0	-0.71	1.49	Cluster 1
NFYC	0	-0.57	0.94	Cluster 1
LEPROT	0	-0.84	0.98	Cluster 1
VPS16	0	-0.83	1.35	Cluster 1
ZNF644	0	-1.11	0.72	Cluster 1
SPOPL	0	-0.82	0.99	Cluster 1
SACM1L	0	-1.31	0.74	Cluster 1
EIF3K	0	-1.31	0.53	Cluster 1
STIM1	0	-0.77	1.39	Cluster 1
FOXP1	0	-1.02	0.73	Cluster 1
NF1	0	-0.51	1.32	Cluster 1
HDGF	0	-1.28	0.84	Cluster 1
STAG1	0	-1.38	-0.24	Cluster 1
RNF216	0	-1.39	0.7	Cluster 1
PGM2	0	-0.85	1.07	Cluster 1
CDK9	0	-0.79	1.68	Cluster 1
CIRBP	0	-1.29	1.76	Cluster 1
AIP	0	-1.12	1.29	Cluster 1
LBR	0	-0.98	0.26	Cluster 1
PYROXD2	0	-2.97	-0.4	Cluster 1
SEMA4B	0	-0.86	1.35	Cluster 1
GUCD1	0	-1.15	1.19	Cluster 1
TMEM183A	0	-0.96	0.74	Cluster 1
MAP3K14	0	-1.72	-0.32	Cluster 1
LAT	0	-2.42	-0.41	Cluster 1
CD38	0	-2.93	3	Cluster 1
TERF2IP	0	-0.9	0.95	Cluster 1
CTNNB1	0	-0.86	1.16	Cluster 1
AREL1	0	-0.53	1.37	Cluster 1
MIDEAS	0	-0.89	0.84	Cluster 1
CZIB	0	-1.17	0.77	Cluster 1
ANAPC16	0	-1.04	0.66	Cluster 1
IFT57	0	-0.86	0.38	Cluster 1
SEC63	0	-1.31	-0.18	Cluster 1
TAX1BP1	0	-1.01	0.43	Cluster 1
MYC	0	-0.67	1.7	Cluster 1
ADAM19	0	-1.1	0.67	Cluster 1
ATP1A1	0	-0.7	1.54	Cluster 1
CELSR1	0	-0.74	0.91	Cluster 1
PPP1R12A	0	-0.45	0.88	Cluster 1
LRCH4	0	-0.78	1.04	Cluster 1
TBCD	0	-1.22	-0.15	Cluster 1
PNPLA7	0	-1.53	0.77	Cluster 1
RABGAP1L	0	-2.33	-0.39	Cluster 1
CCDC90B	0	-1.36	0.62	Cluster 1
ZNF638	0	-1	0.1	Cluster 1
MAP4K1	0	-1.88	0.27	Cluster 1
STX16	0	-0.47	1.25	Cluster 1
SLCO3A1	0	-1.02	-0.13	Cluster 1
SRP14	0	-0.49	1.04	Cluster 1
AAMP	0	-0.72	0.88	Cluster 1
DNAJC3	0	-1.5	0.39	Cluster 1
SON	0	-0.98	0.6	Cluster 1
NCOR1	0	-1.1	0.99	Cluster 1
ZNF160	0	-0.72	1.5	Cluster 1
YPEL5	0	-0.9	-0.16	Cluster 1
YLPM1	0	-2.01	0.82	Cluster 1
PDE7A	0	-2.86	-0.6	Cluster 1
VAMP8	0	-1.14	0.68	Cluster 1
ALAS1	0	-1.52	1.39	Cluster 1
SPG21	0	-1.12	0.79	Cluster 1
ARL6IP4	0	-1.04	0.99	Cluster 1
MRPL23	0	-0.76	0.87	Cluster 1
STT3A	0	-1.01	1.38	Cluster 1
FOXJ3	0	-1.23	0.58	Cluster 1
PSMC4	0	-0.56	1.18	Cluster 1
VAPB	0	-0.93	0.29	Cluster 1
ITGB1	0	-0.73	0.84	Cluster 1
PLEKHO1	0	-1.43	0.72	Cluster 1
JAZF1	0	-1	0.84	Cluster 1
PPP2R5A	0	-1.02	1.28	Cluster 1
VPS13B	0	-0.43	0.89	Cluster 1
HIGD2A	0	-2.04	1.25	Cluster 1
FRYL	0	-1.6	-0.07	Cluster 1
ANKRD12	0	-1.15	0.56	Cluster 1
NSD3	0	-2.03	0.22	Cluster 1
MYH9	0	-0.79	0.94	Cluster 1
PDK4	0	-0.57	1.01	Cluster 1
HNRNPAB	0	-1.3	0.88	Cluster 1
COX7C	0	-1.31	0.16	Cluster 1
RPL19	0	-1.27	0.56	Cluster 1
KLHDC2	0	-1.9	-0.32	Cluster 1
TAPBPL	0	-0.61	0.82	Cluster 1
GPR155	0	-1.17	0.98	Cluster 1
ADIPOR2	0	-1.58	0.49	Cluster 1
TP53I11	0	-0.74	1.74	Cluster 1
UBR4	0	-1.2	1.12	Cluster 1
LRRK2	0	-0.84	-0.15	Cluster 1
ATP11B	0	-0.81	0.79	Cluster 1
MUS81	0	-0.72	1.35	Cluster 1
ANAPC13	0	-1.32	1.41	Cluster 1
CCAR1	0	-1.44	-0.3	Cluster 1
PIP4K2B	0	-1.11	0.74	Cluster 1
MAP1LC3A	0	-1.44	1.65	Cluster 1
ZNF335	0	-1.16	0.74	Cluster 1
UBP1	0	-1.18	0.91	Cluster 1
WTAP	0	-0.63	1.28	Cluster 1
TPCN1	0	-1.04	-0.16	Cluster 1
EIF3E	0	-1.33	0.17	Cluster 1
MACO1	0	-1.56	-0.22	Cluster 1
CREBL2	0	-1.83	0.27	Cluster 1
ESYT1	0	-2.36	-0.38	Cluster 1
HVCN1	0	-1.92	0.67	Cluster 1
PPM1M	0	-1.31	0.12	Cluster 1
SEPTIN9	0	-1.26	1.48	Cluster 1
KCNAB2	0	-1.54	0.27	Cluster 1
PPM1G	0	-1.24	1.02	Cluster 1
HOOK3	0	-0.72	1.28	Cluster 1
GPS2	0	-0.99	1.38	Cluster 1
CHORDC1	0	-0.99	0.38	Cluster 1
RTRAF	0	-0.58	1.32	Cluster 1
PBRM1	0	-1.25	0.57	Cluster 1
DYRK1A	0	-0.54	0.82	Cluster 1
CCT8	0	-1.19	1.54	Cluster 1
RIOK3	0	-1	0.11	Cluster 1
TMEM205	0	-0.6	1.54	Cluster 1
PFDN2	0	-0.89	1.52	Cluster 1
ITPR2	0	-1.07	0.56	Cluster 1
AP1M1	0	-0.89	1.94	Cluster 1
CCNG1	0	-1.34	0.6	Cluster 1
COX16	0	-0.92	1.73	Cluster 1
NUP50	0	-1.58	1.01	Cluster 1
ARID1B	0	-1.51	1.19	Cluster 1
FLNA	0	-1.14	1.47	Cluster 1
SUGT1	0	-1.21	0.32	Cluster 1
DUSP11	0	-1.03	0.35	Cluster 1
MAT2B	0	-0.85	0.63	Cluster 1
DENND6A	0	-0.84	0.81	Cluster 1
SWAP70	0	-2.17	0.51	Cluster 1
TOMM7	0	-1.6	0.44	Cluster 1
GPS1	0	-0.99	1.61	Cluster 1
STRN4	0	-0.8	1.15	Cluster 1
CMPK1	0	-1.49	-0.15	Cluster 1
FOXJ2	0	-1.11	2.37	Cluster 1
ITPKB	0	-1.16	0.66	Cluster 1
WBP11	0	-0.99	1.23	Cluster 1
SPAG9	0	-1.6	0.92	Cluster 1
CNOT1	0	-0.99	0.57	Cluster 1
RANBP10	0	-1.22	-0.16	Cluster 1
CCT2	0	-1.09	0.67	Cluster 1
DYNC1H1	0	-1	1.18	Cluster 1
RGS10	0	-1.57	0.28	Cluster 1
NT5C2	0	-0.89	0.65	Cluster 1
GON4L	0	-0.54	1.04	Cluster 1
SS18	0	-0.98	1.35	Cluster 1
STARD3	0	-0.93	1.43	Cluster 1
SLC44A2	0	-1.36	1.25	Cluster 1
MACF1	0	-1.03	0.8	Cluster 1
AP5M1	0	-1.28	0.58	Cluster 1
PIK3IP1	0	-3.17	0.61	Cluster 1
TLK2	0	-1.07	0.33	Cluster 1
TMEM30A	0	-1.07	0.64	Cluster 1
RPA1	0	-1.76	0.28	Cluster 1
BRAP	0	-0.9	0.11	Cluster 1
CYFIP2	0	-1.09	1.19	Cluster 1
CPLANE1	0	-1.82	-0.26	Cluster 1
CCDC82	0	-1.17	1.04	Cluster 1
KAT7	0	-1.59	0.36	Cluster 1
HUWE1	0	-1.27	0.94	Cluster 1
INTS8	0	-0.95	1.08	Cluster 1
GIMAP7	0	-1.41	0.27	Cluster 1
RSRC2	0	-0.95	0.19	Cluster 1
RPL4	0	-1.73	-0.1	Cluster 1
CCDC137	0	-0.47	0.95	Cluster 1
EIF2AK1	0	-1.48	-0.37	Cluster 1
ST3GAL1	0	-1.79	1.44	Cluster 1
EIF4G2	0	-0.75	1.34	Cluster 1
FAM120B	0	-0.86	0.98	Cluster 1
ATP5PO	0	-0.77	0.82	Cluster 1
MPIG6B	0	-1.22	1.09	Cluster 1
DENND2D	0	-1.17	2.25	Cluster 1
ABCC10	0	-1.34	1.1	Cluster 1
MANBA	0	-1.06	0.23	Cluster 1
RCC2	0	-1.42	0.74	Cluster 1
SERBP1	0	-1.5	0.41	Cluster 1
NDST2	0	-1.07	0.78	Cluster 1
UBA3	0	-1.12	0.86	Cluster 1
SHCBP1	0	-1.32	1.18	Cluster 1
CCDC47	0	-0.97	0.2	Cluster 1
UBN1	0	-1.03	1.66	Cluster 1
SF3B1	0	-1.23	0.31	Cluster 1
TRPC4AP	0	-0.61	1.21	Cluster 1
PRPF19	0	-1.49	1	Cluster 1
STAT6	0	-0.58	1.33	Cluster 1
KANSL3	0	-1.67	0.7	Cluster 1
CARD11	0	-2.16	0.25	Cluster 1
CUL3	0	-1.02	0.35	Cluster 1
AKR1A1	0	-0.89	0.7	Cluster 1
ITM2B	0	-1.11	0.28	Cluster 1
NRAS	0	-0.8	1.79	Cluster 1
DPM1	0	-1.33	0.27	Cluster 1
PCNA	0	-2.52	1.36	Cluster 1
ZNF317	0	-0.81	0.32	Cluster 1
WAPL	0	-1.02	0.33	Cluster 1
RPL39	0	-1.45	0.7	Cluster 1
INO80B	0	-0.86	0.91	Cluster 1
NRROS	0	-1.26	2.17	Cluster 1
SRSF6	0	-1.81	-0.08	Cluster 1
UBA2	0	-1.58	-0.01	Cluster 1
NOP58	0	-1.88	0.23	Cluster 1
G3BP1	0	-1.7	0.8	Cluster 1
CASP3	0	-1.41	0.32	Cluster 1
FAM107B	0	-1.1	2.03	Cluster 1
BOD1L1	0	-0.87	0.84	Cluster 1
PPP6R3	0	-1.35	0.22	Cluster 1
SPPL2A	0	-0.74	1.58	Cluster 1
PDXP	0	-0.88	1.03	Cluster 1
GLE1	0	-1.54	0.52	Cluster 1
TMF1	0	-1.18	0.43	Cluster 1
SMAD4	0	-0.99	0.69	Cluster 1
CPSF1	0	-1.26	1.32	Cluster 1
ANXA6	0	-1.35	0.98	Cluster 1
RNF34	0	-0.48	0.95	Cluster 1
SEC11C	0	-0.62	0.86	Cluster 1
TRIM4	0	-0.65	1.33	Cluster 1
ARID4A	0	-1.21	0.26	Cluster 1
UBN2	0	-1.36	0.48	Cluster 1
CXCR4	0	-2.65	0.01	Cluster 1
SPPL3	0	-1.18	-0.14	Cluster 1
NCOA3	0	-0.61	0.87	Cluster 1
MKNK2	0	-1.28	1.82	Cluster 1
TPRG1L	0	-0.73	1.18	Cluster 1
IDS	0	-1.19	0.66	Cluster 1
DNAJB14	0	-0.96	0.92	Cluster 1
DCTN4	0	-0.59	1.3	Cluster 1
PHLPP2	0	-1.72	-0.42	Cluster 1
PDZD8	0	-1.08	0.91	Cluster 1
PRKD3	0	-1.36	-0.26	Cluster 1
ARHGAP45	0	-0.62	1.1	Cluster 1
EIF4B	0	-1.16	0.4	Cluster 1
NFAT5	0	-0.78	0.91	Cluster 1
LEF1	0	-3.69	0.27	Cluster 1
BAP1	0	-0.79	1.47	Cluster 1
RPL26	0	-1.68	-0.15	Cluster 1
DCTN1	0	-0.7	1.83	Cluster 1
EXOC5	0	-1.51	0.88	Cluster 1
EIF1B	0	-1.26	0.31	Cluster 1
UBE3A	0	-1.07	0.27	Cluster 1
ATP6V1G1	0	-0.59	1.39	Cluster 1
RSL1D1	0	-1.57	0.23	Cluster 1
WDR6	0	-1.27	0.82	Cluster 1
ILF2	0	-2.04	0.55	Cluster 1
SGK1	0	-1.03	0.63	Cluster 1
NUDCD3	0	-1.43	1.14	Cluster 1
MEN1	0	-1.05	1.41	Cluster 1
SFSWAP	0	-0.8	1.63	Cluster 1
VPS39	0	-0.87	0.86	Cluster 1
ESCO1	0	-1.66	0.32	Cluster 1
PPP4R3A	0	-1.25	0.35	Cluster 1
SCLT1	0	-1.23	1.18	Cluster 1
NDUFA12	0	-0.5	0.93	Cluster 1
MICOS10	0	-1.11	0.38	Cluster 1
BRD2	0	-0.71	0.92	Cluster 1
PRPF6	0	-1.11	1.28	Cluster 1
ATG16L1	0	-1.88	0.16	Cluster 1
P4HTM	0	-1.4	-0.05	Cluster 1
CEP350	0	-1.01	0.85	Cluster 1
NEK9	0	-0.51	0.96	Cluster 1
CDC37	0	-0.98	1.37	Cluster 1
KDM2B	0	-1.89	1.23	Cluster 1
EML3	0	-1.78	0.65	Cluster 1
LSP1	0	-0.41	0.83	Cluster 1
MGA	0	-1.27	0.54	Cluster 1
ATP5IF1	0	-1.99	0.65	Cluster 1
AHNAK	0	-1.19	0.31	Cluster 1
SERTAD2	0	-0.46	0.85	Cluster 1
SCAF4	0	-1.52	0.71	Cluster 1
GSPT1	0	-1.27	-0.02	Cluster 1
API5	0	-1.47	0.67	Cluster 1
PPP4R3B	0	-1.14	0.84	Cluster 1
ZNF655	0	-0.58	1.27	Cluster 1
PRR14	0	-0.58	1.19	Cluster 1
AP1G1	0	-0.46	1.15	Cluster 1
DOCK10	0	-1.71	0.62	Cluster 1
TNFRSF25	0	-3.21	-0.29	Cluster 1
PSMD2	0	-0.58	1.43	Cluster 1
RAB2A	0	-0.42	0.99	Cluster 1
TMED3	0	-0.84	1.24	Cluster 1
ENTPD4	0	-0.64	1.05	Cluster 1
MAP3K2	0	-0.67	0.82	Cluster 1
IL10RA	0	-1.04	1.07	Cluster 1
ERGIC3	0	-0.64	1.56	Cluster 1
PLBD1	0	-0.78	0.92	Cluster 1
OTULIN	0	-1.82	0.19	Cluster 1
SLC9A1	0	-0.99	1.26	Cluster 1
RPL36A	0	-2.05	0.37	Cluster 1
USO1	0	-1.15	1.28	Cluster 1
RPL27	0	-1.41	0.4	Cluster 1
SELENOT	0	-1.01	0.48	Cluster 1
INPPL1	0	-1.37	1.09	Cluster 1
HCST	0	-2.59	0.49	Cluster 1
ZFAND5	0	-0.65	1.65	Cluster 1
RCOR1	0	-1.36	0.18	Cluster 1
NT5DC1	0	-1.35	0.1	Cluster 1
PTP4A2	0	-0.92	0.84	Cluster 1
HECTD1	0	-1.37	0.24	Cluster 1
NUCB2	0	-1.07	0.37	Cluster 1
PRPSAP2	0	-1.92	-0.27	Cluster 1
SND1	0	-1.38	0.54	Cluster 1
SEPTIN5	0	-1.29	0.72	Cluster 1
ZAP70	0	-2.93	0.23	Cluster 1
TTC13	0	-1.2	0.2	Cluster 1
RPS4X	0	-1.68	-0.02	Cluster 1
ODC1	0	-1.36	1.53	Cluster 1
RAPGEF1	0	-0.44	0.86	Cluster 1
RSBN1L	0	-1.12	-0.11	Cluster 1
ITGA6	0	-1.76	0.23	Cluster 1
SF3B6	0	-1.09	0.21	Cluster 1
PTMA	0	-0.99	1.41	Cluster 1
SLC35E2B	0	-1.32	0.78	Cluster 1
CAPRIN1	0	-1.4	0.97	Cluster 1
NSA2	0	-1.83	-0.29	Cluster 1
ATG13	0	-1.45	0.72	Cluster 1
IDH2	0	-1.24	1.41	Cluster 1
GCC1	0	-0.96	1.17	Cluster 1
SLMAP	0	-1.07	0.72	Cluster 1
EPC1	0	-1.06	0.73	Cluster 1
OPA1	0	-1.03	0.73	Cluster 1
PTBP1	0	-0.75	1.92	Cluster 1
CLSTN1	0	-1.31	1.17	Cluster 1
HSD17B11	0	-0.94	0.57	Cluster 1
ANAPC5	0	-1.24	0.06	Cluster 1
EEF1B2	0	-1.59	0.24	Cluster 1
ARNT	0	-1.11	0.49	Cluster 1
U2AF2	0	-0.82	0.54	Cluster 1
FCRL1	0	-2.41	-0.31	Cluster 1
INSIG1	0	-1.06	0.98	Cluster 1
GLCCI1	0	-1.38	0.32	Cluster 1
SPOCK2	0	-2.38	0.58	Cluster 1
FAM78A	0	-1.81	0.13	Cluster 1
PRPF40A	0	-0.99	0.42	Cluster 1
EIF5A	0	-0.71	1.33	Cluster 1
EIF5AL1	0	-0.71	1.33	Cluster 1
HSP90AB1	0	-1	1.17	Cluster 1
SYMPK	0	-1.38	1.26	Cluster 1
EFCAB14	0	-0.68	1.25	Cluster 1
MTMR14	0	-0.84	1.02	Cluster 1
MTMR10	0	-1.12	0.43	Cluster 1
CERS2	0	-0.7	1.2	Cluster 1
TUBB1	0	-1.33	0.83	Cluster 1
YJU2B	0	-1.01	1.01	Cluster 1
ATP8A1	0	-0.82	0.86	Cluster 1
RBBP6	0	-0.96	0.78	Cluster 1
SMCHD1	0	-0.68	0.89	Cluster 1
TOR1A	0	-1.73	-0.41	Cluster 1
DDX23	0	-0.56	1.29	Cluster 1
KDM4A	0	-1.23	0.96	Cluster 1
SLC25A11	0	-0.51	1.01	Cluster 1
XPO1	0	-1.16	0.47	Cluster 1
ARID2	0	-1.53	0.42	Cluster 1
TMEM147	0	-0.62	0.85	Cluster 1
UBQLN1	0	-0.95	0.87	Cluster 1
PPIL3	0	-1.44	0.62	Cluster 1
CD2BP2	0	-1.08	0.77	Cluster 1
NDUFV1	0	-0.69	1.54	Cluster 1
LNPEP	0	-0.86	1.54	Cluster 1
ALDH1A1	0	-2.37	0.53	Cluster 1
REST	0	-1.02	1.01	Cluster 1
CLIC4	0	-1.2	2.82	Cluster 1
SEC24B	0	-0.36	0.92	Cluster 1
TBC1D17	0	-0.97	0.81	Cluster 1
ORM1	0	-2.72	1.84	Cluster 1
SLC39A7	0	-0.89	1.06	Cluster 1
SLC12A4	0	-1.21	-0.16	Cluster 1
PSMD7	0	-0.6	1.29	Cluster 1
VDAC2	0	-1.2	0.87	Cluster 1
C2CD5	0	-1.06	1.05	Cluster 1
AGPS	0	-0.72	1.03	Cluster 1
SNW1	0	-1.02	0.93	Cluster 1
NR3C1	0	-0.93	1.01	Cluster 1
CSNK2A3	0	-1.11	0.73	Cluster 1
CSNK2A1	0	-1.11	0.73	Cluster 1
SENP3	0	-0.98	1.05	Cluster 1
TMED5	0	-0.63	0.94	Cluster 1
PCIF1	0	-0.66	1.56	Cluster 1
CLINT1	0	-1.45	-0.04	Cluster 1
ARHGAP17	0	-1.41	1.25	Cluster 1
RCSD1	0	-0.66	0.89	Cluster 1
ZNF652	0	-1.26	0.04	Cluster 1
PTAR1	0	-1.6	0.26	Cluster 1
STK26	0	-2.15	0.19	Cluster 1
RTF1	0	-0.98	0.25	Cluster 1
GPATCH8	0	-1.68	0.82	Cluster 1
RBL2	0	-1.13	-0.04	Cluster 1
CHFR	0	-1.09	1.39	Cluster 1
STOML2	0	-0.42	0.96	Cluster 1
BCL2L11	0	-1.03	1.07	Cluster 1
ATP2C1	0	-0.72	1.55	Cluster 1
SCARB2	0	-0.76	2.03	Cluster 1
USP48	0	-1.88	-0.11	Cluster 1
APAF1	0	-1.32	0.33	Cluster 1
C6ORF62	0	-0.78	0.93	Cluster 1
RNF14	0	-1.16	0.92	Cluster 1
TNIK	0	-3.08	0.37	Cluster 1
RBBP4	0	-0.87	0.35	Cluster 1
CCT7	0	-0.96	0.95	Cluster 1
ZNF350	0	-0.92	1.08	Cluster 1
ADSL	0	-1.99	-0.05	Cluster 1
TRAPPC8	0	-1.08	0.35	Cluster 1
OTUD5	0	-0.54	1.19	Cluster 1
KLHDC3	0	-0.96	0.24	Cluster 1
FBXW2	0	-1.3	0.19	Cluster 1
SRSF9	0	-0.85	0.64	Cluster 1
NDFIP1	0	-0.9	0.38	Cluster 1
POLR2I	0	-1.25	1.69	Cluster 1
TRRAP	0	-1.57	0.92	Cluster 1
RPL18	0	-1.29	1.21	Cluster 1
SSR1	0	-0.8	0.86	Cluster 1
THYN1	0	-2.48	0.32	Cluster 1
RPL27A	0	-1.55	0	Cluster 1
ILF3	0	-1.97	0.67	Cluster 1
TENT2	0	-0.88	0.39	Cluster 1
EP300	0	-0.48	0.85	Cluster 1
MADD	0	-2.49	0.11	Cluster 1
CMTM3	0	-1.12	1.45	Cluster 1
CREB1	0	-0.91	0.39	Cluster 1
IREB2	0	-1.01	0.95	Cluster 1
SCFD1	0	-1.1	0.99	Cluster 1
RAB29	0	-0.95	1.65	Cluster 1
RALGAPB	0	-1.04	0.56	Cluster 1
SEPTIN2	0	-1.05	1.26	Cluster 1
MKLN1	0	-1.04	0.51	Cluster 1
DCP2	0	-1.08	-0.26	Cluster 1
SNX5	0	-2.5	-0.57	Cluster 1
RPS15A	0	-1.62	-0.26	Cluster 1
HNRNPR	0	-1.19	0.93	Cluster 1
IKBKB	0	-1.27	1.82	Cluster 1
SETX	0	-1.68	1.22	Cluster 1
PSMD11	0	-1.05	1.36	Cluster 1
BCLAF1	0	-1.28	0.27	Cluster 1
HP1BP3	0	-1.19	0.63	Cluster 1
PHIP	0	-0.9	0.07	Cluster 1
CLPTM1L	0	-0.93	0.47	Cluster 1
HADHA	0	-0.88	0.7	Cluster 1
SREK1	0	-1.95	0.03	Cluster 1
EXOC8	0	-0.63	0.91	Cluster 1
SNAP23	0	-1.1	0.42	Cluster 1
ETF1	0	-0.84	1.33	Cluster 1
AGK	0	-0.76	1.64	Cluster 1
KIF21B	0	-2.13	0.33	Cluster 1
METAP2	0	-1.43	-0.2	Cluster 1
BRWD1	0	-2.14	-0.07	Cluster 1
SNX13	0	-0.9	0.25	Cluster 1
PRPF8	0	-0.91	0.99	Cluster 1
SRSF1	0	-1.08	0.08	Cluster 1
RPLP2	0	-1.47	1.11	Cluster 1
PRKAG1	0	-0.76	1.61	Cluster 1
AP3B1	0	-0.96	1.17	Cluster 1
RBM25	0	-1.11	0.44	Cluster 1
SSR2	0	-0.51	0.99	Cluster 1
BACH2	0	-2.46	0.29	Cluster 1
CD3G	0	-3.57	-0.67	Cluster 1
H2BC15	0	-1.47	2.33	Cluster 1
PHACTR4	0	-1.18	1.62	Cluster 1
CLTC	0	-0.45	1.14	Cluster 1
PIP4K2C	0	-1.05	1.44	Cluster 1
TTC7A	0	-1.11	0.4	Cluster 1
MAZ	0	-0.87	0.21	Cluster 1
TBPL1	0	-1.3	0.01	Cluster 1
CLK4	0	-1.12	-0.14	Cluster 1
THRAP3	0	-1.37	0.57	Cluster 1
ERN1	0	-2.1	0.54	Cluster 1
USP7	0	-1.01	0.59	Cluster 1
SNRNP200	0	-0.74	1.31	Cluster 1
RNF220	0	-1.49	0.98	Cluster 1
TFEB	0	-0.45	0.86	Cluster 1
SYNE3	0	-1.35	2.42	Cluster 1
TESPA1	0	-1.33	0.06	Cluster 1
TM2D1	0	-0.92	0.52	Cluster 1
ANKRD11	0	-1.23	1.04	Cluster 1
FXR1	0	-0.53	0.84	Cluster 1
TTC1	0	-0.93	0.56	Cluster 1
SNX1	0	-0.75	1.06	Cluster 1
EEF2	0	-1.45	0.68	Cluster 1
DPP9	0	-0.57	1.47	Cluster 1
DYRK1B	0	-1.41	0.67	Cluster 1
ZER1	0	-0.9	0.67	Cluster 1
NCL	0	-1.73	0.96	Cluster 1
RANGAP1	0	-0.84	0.93	Cluster 1
PTGER4	0	-1.85	2.33	Cluster 1
DCAF8	0	-1.53	0.39	Cluster 1
TLK1	0	-1.45	-0.08	Cluster 1
CD3E	0	-3.09	0.09	Cluster 1
AMPD2	0	-1.3	1.77	Cluster 1
EIF3L	0	-1.25	0.31	Cluster 1
RPL10A	0	-2.06	-0.12	Cluster 1
ADD1	0	-0.72	1.39	Cluster 1
MAST3	0	-0.48	1.24	Cluster 1
SMIM27	0	-1.22	0.56	Cluster 1
BRD9	0	-1.76	0.79	Cluster 1
HELQ	0	-1.47	0.35	Cluster 1
WDTC1	0	-0.84	0.87	Cluster 1
SPCS1	0	-1.46	0.43	Cluster 1
TGFB1	0	-1.11	1.21	Cluster 1
EIF3M	0	-1.34	0.47	Cluster 1
SNX6	0	-0.85	0.97	Cluster 1
SMARCB1	0	-0.78	1.22	Cluster 1
TP53I13	0	-1.91	1.28	Cluster 1
KLF3	0	-1.27	0.77	Cluster 1
UFD1	0	-0.93	1.33	Cluster 1
CCND2	0	-2.27	0.52	Cluster 1
IK	0	-1.05	0.82	Cluster 1
IL7R	0	-3.24	-0.45	Cluster 1
HNRNPUL2	0	-1.37	1.01	Cluster 1
TAOK1	0	-0.68	0.85	Cluster 1
ATF6B	0	-0.59	1.24	Cluster 1
SIN3A	0	-1.18	0.23	Cluster 1
BLOC1S2	0	-1.31	0.55	Cluster 1
PGGHG	0	-1.73	0.26	Cluster 1
DUSP7	0	-1.62	2.77	Cluster 1
MCM3AP	0	-1.12	1.36	Cluster 1
CTNNA1	0	-0.47	1.2	Cluster 1
ANKLE2	0	-0.57	1.04	Cluster 1
LUC7L2	0	-1.76	0.36	Cluster 1
ARHGAP21	0	-1.45	0.9	Cluster 1
DHX9	0	-0.92	0.62	Cluster 1
GSE1	0	-1.34	-0.07	Cluster 1
TCF25	0	-0.83	0.88	Cluster 1
ABCB7	0	-0.75	1.35	Cluster 1
SNRPE	0	-1.73	0.04	Cluster 1
SNRK	0	-1.14	0.1	Cluster 1
TMEM248	0	-1.03	0.86	Cluster 1
UBTF	0	-1.71	1.77	Cluster 1
LDB1	0	-0.89	0.72	Cluster 1
DNAJB2	0	-1.01	0.98	Cluster 1
NOP56	0	-2.14	0.73	Cluster 1
NAA50	0	-1.19	0.56	Cluster 1
TBC1D22A	0	-1.11	0.99	Cluster 1
LAMTOR4	0	-0.45	1.12	Cluster 1
FOXN2	0	-1.06	1.01	Cluster 1
TRIM33	0	-0.92	0.8	Cluster 1
TM7SF3	0	-1.14	0.37	Cluster 1
RPL22L1	0	-2.65	-0.33	Cluster 1
BANK1	0	-2.4	-0.26	Cluster 1
SMIM1	0	-0.72	1.47	Cluster 1
LSM14B	0	-1.13	1.35	Cluster 1
PABPC4	0	-1.94	0.38	Cluster 1
PPP1R9B	0	-0.51	0.86	Cluster 1
NCOA4	0	-0.97	-0.02	Cluster 1
TMEM131	0	-0.59	1.09	Cluster 1
ATG16L2	0	-0.84	0.32	Cluster 1
MFAP1	0	-1.02	0.1	Cluster 1
NONO	0	-1.46	0.62	Cluster 1
SIGIRR	0	-2.28	-0.09	Cluster 1
ANKHD1	0	-1.08	0.56	Cluster 1
YME1L1	0	-0.86	0.73	Cluster 1
COMMD7	0	-1.43	0.49	Cluster 1
ATP10A	0	-1.35	2.3	Cluster 1
TMEM265	0	-0.99	0.71	Cluster 1
BPTF	0	-1.25	0.27	Cluster 1
C11ORF58	0	-1.13	0.71	Cluster 1
PIKFYVE	0	-1.88	-0.03	Cluster 1
TCEA1	0	-1.16	0.48	Cluster 1
PNRC2	0	-0.85	1.32	Cluster 1
MTA2	0	-1.5	0.73	Cluster 1
EMSY	0	-1.34	0.15	Cluster 1
VAPA	0	-0.97	0.99	Cluster 1
TRAPPC10	0	-1.38	0.48	Cluster 1
STT3B	0	-0.77	1.02	Cluster 1
PTPN22	0	-1.02	0.66	Cluster 1
ITCH	0	-1.52	0.46	Cluster 1
ERGIC2	0	-0.47	1.16	Cluster 1
UNC119	0	-0.89	2.21	Cluster 1
UHMK1	0	-0.59	1.25	Cluster 1
ZDHHC6	0	-0.75	1.15	Cluster 1
KIAA2026	0	-1.3	0.15	Cluster 1
MED21	0	-1.16	0.85	Cluster 1
AKR1B1	0	-1.19	0.69	Cluster 1
SRSF4	0	-0.76	0.96	Cluster 1
NUP85	0	-1.32	0.47	Cluster 1
COPS6	0	-1.03	1.04	Cluster 1
GALNS	0	-0.63	1.4	Cluster 1
MAU2	0	-1.01	1.24	Cluster 1
SYF2	0	-1	0.3	Cluster 1
PEX19	0	-0.77	1.29	Cluster 1
IRAG2	0	-1	0.02	Cluster 1
FCHO1	0	-2.47	1.03	Cluster 1
EPRS1	0	-1.43	0.45	Cluster 1
SSR4	0	-1.16	1	Cluster 1
ACTR1A	0	-0.46	1.23	Cluster 1
EIF3C	0	-1.04	1.48	Cluster 1
EIF3CL	0	-1.04	1.48	Cluster 1
NIPBL	0	-1.37	0.17	Cluster 1
TAF15	0	-1.25	0.39	Cluster 1
UBE4A	0	-0.83	1.29	Cluster 1
SENP6	0	-1.46	-0.36	Cluster 1
HERC4	0	-0.7	0.87	Cluster 1
CPD	0	-0.56	0.81	Cluster 1
BCL2L13	0	-1.1	1.68	Cluster 1
DDB1	0	-1.47	0.63	Cluster 1
GP6	0	-0.76	1.01	Cluster 1
SLC35C2	0	-1.12	1.5	Cluster 1
ZDHHC20	0	-1.04	0.55	Cluster 1
RPA3	0	-1.37	0.54	Cluster 1
XYLT1	0	-1.6	0.22	Cluster 1
SATB1	0	-0.84	0.51	Cluster 1
SYPL1	0	-1.88	0.06	Cluster 1
OGDH	0	-0.86	1.61	Cluster 1
HLA-DMA	0	-2.25	-0.38	Cluster 1
RNPS1	0	-1.25	1.21	Cluster 1
DERPC	0	-0.82	0.76	Cluster 1
CDC73	0	-1.3	0.41	Cluster 1
NEK7	0	-1.35	0.13	Cluster 1
ANO10	0	-0.85	1.1	Cluster 1
RGP1	0	-0.9	2.24	Cluster 1
DPP7	0	-0.76	1.56	Cluster 1
STX17	0	-1.25	1.51	Cluster 1
CUL4B	0	-0.7	0.86	Cluster 1
VPS36	0	-1.81	0.22	Cluster 1
SNRPN	0	-1.96	0.87	Cluster 1
CXXC5	0	-1.49	0.03	Cluster 1
POLR2B	0	-1.28	0.71	Cluster 1
SERPINB9	0	-1.96	1.35	Cluster 1
ANKRD10	0	-2.22	1.62	Cluster 1
ILKAP	0	-1.11	0.49	Cluster 1
PHB2	0	-1.62	0.88	Cluster 1
SLAIN2	0	-0.98	0.34	Cluster 1
CDK12	0	-0.68	1.47	Cluster 1
DNAJB1	0	-0.68	0.81	Cluster 1
MOGS	0	-0.74	1.3	Cluster 1
MALT1	0	-2.5	0.45	Cluster 1
MORC3	0	-0.95	-0.13	Cluster 1
RBM27	0	-1.06	0.92	Cluster 1
GATAD2B	0	-0.96	0.38	Cluster 1
RASSF2	0	-0.5	0.94	Cluster 1
MDM2	0	-1.43	-0.15	Cluster 1
PLEKHA2	0	-0.54	0.81	Cluster 1
UBE4B	0	-1.58	0.25	Cluster 1
SNRPB	0	-0.61	1.55	Cluster 1
RPS28	0	-1.12	0.94	Cluster 1
AKAP8	0	-1.41	0.78	Cluster 1
FNBP1	0	-1.76	0.43	Cluster 1
PAPOLG	0	-1.26	0.24	Cluster 1
CCNT1	0	-1.17	0.96	Cluster 1
DDX6	0	-1.1	0.12	Cluster 1
POLG	0	-1.62	1.15	Cluster 1
CDYL	0	-1.12	1.17	Cluster 1
PRR14L	0	-1.09	0.65	Cluster 1
MTPN	0	-0.54	0.89	Cluster 1
ADNP	0	-1.4	0.41	Cluster 1
TRIP12	0	-0.64	1.52	Cluster 1
PSMC2	0	-0.65	1.09	Cluster 1
MRPS16	0	-1.34	0.79	Cluster 1
PLCG2	0	-0.95	0.39	Cluster 1
PA2G4	0	-1.55	0.79	Cluster 1
SMU1	0	-0.58	1.43	Cluster 1
IKBKE	0	-1.35	3	Cluster 1
RBM39	0	-1.15	-0.01	Cluster 1
MAN1B1	0	-1.07	1.82	Cluster 1
EIF3F	0	-1.1	1.02	Cluster 1
NUMA1	0	-1	1.6	Cluster 1
TRA2B	0	-1.54	0.2	Cluster 1
ELF2	0	-0.94	-0.12	Cluster 1
NUDT3	0	-2.11	-0.48	Cluster 1
ARRB1	0	-1.6	0.97	Cluster 1
MICU2	0	-0.59	1.37	Cluster 1
RPS12	0	-1.54	0.23	Cluster 1
EFTUD2	0	-1.03	1.02	Cluster 1
WBP1L	0	-0.76	1.13	Cluster 1
CD226	0	-2.3	-0.16	Cluster 1
TRIB2	0	-2.87	0.4	Cluster 1
TNFAIP8	0	-1.56	0.21	Cluster 1
ZFR	0	-1.08	0.92	Cluster 1
RPL17	0	-1.41	-0.3	Cluster 1
HNRNPK	0	-0.37	0.82	Cluster 1
BTBD9	0	-0.56	1.34	Cluster 1
CCNT2	0	-0.88	0.35	Cluster 1
MBTD1	0	-1.83	-0.27	Cluster 1
ATOSA	0	-2.13	-0.44	Cluster 1
IRAK1	0	-0.67	1.58	Cluster 1
SPN	0	-1.48	2.15	Cluster 1
NUP214	0	-1.45	0.44	Cluster 1
FAM104A	0	-0.99	0.61	Cluster 1
CD74	0	-1.84	-0.13	Cluster 1
DLG1	0	-0.8	-0.14	Cluster 1
GIGYF2	0	-1.06	0.59	Cluster 1
SLC25A5	0	-1.25	0.11	Cluster 1
YTHDF1	0	-0.77	1.2	Cluster 1
ERH	0	-0.76	1.41	Cluster 1
DGKA	0	-2.25	0.37	Cluster 1
POU2AF1	0	-2.28	0.62	Cluster 1
VPS26A	0	-1.15	1.27	Cluster 1
SLIRP	0	-0.92	0.92	Cluster 1
PCBP2	0	-0.92	0.15	Cluster 1
TAF9	0	-1.34	1.07	Cluster 1
RGCC	0	-1.03	0.07	Cluster 1
ZFP91	0	-1.28	0.97	Cluster 1
SMARCC1	0	-1.28	0.26	Cluster 1
GTF3C1	0	-0.85	1.28	Cluster 1
SMG1	0	-1.59	0.37	Cluster 1
STK17A	0	-0.87	-0.19	Cluster 1
GZMB	0	-2.86	-0.6	Cluster 1
ANP32A	0	-0.89	0.65	Cluster 1
FAM120A	0	-0.82	0.34	Cluster 1
RPL28	0	-1.51	1.23	Cluster 1
HDAC5	0	-1	0.92	Cluster 1
SMPD4	0	-1.53	0.64	Cluster 1
FOXO4	0	-1.03	0.52	Cluster 1
PPP1CB	0	-1.31	-0.31	Cluster 1
DEFA3	0	-1.33	1.66	Cluster 1
DEFA1	0	-1.33	1.66	Cluster 1
DEFA1B	0	-1.33	1.66	Cluster 1
NDUFA4	0	-0.82	1.33	Cluster 1
NMT1	0	-0.52	1.21	Cluster 1
TMEM33	0	-1.19	1.71	Cluster 1
KTN1	0	-1.43	0.71	Cluster 1
RACK1	0	-1.61	-0.04	Cluster 1
PDS5A	0	-1.43	0.42	Cluster 1
FXR2	0	-0.72	1.72	Cluster 1
METTL3	0	-1.61	0.56	Cluster 1
HYI	0	-1.07	1.24	Cluster 1
C15ORF39	0	-0.56	1.05	Cluster 1
PUF60	0	-0.97	1.35	Cluster 1
HIF1AN	0	-1.1	1.26	Cluster 1
SRSF11	0	-0.56	1.2	Cluster 1
SREBF2	0	-1.57	1.73	Cluster 1
TMX4	0	-1.38	0.12	Cluster 1
ERAP1	0	-0.91	0.91	Cluster 1
YTHDF3	0	-0.75	0.84	Cluster 1
WASL	0	-1.17	1.07	Cluster 1
GIMAP6	0	-0.82	1.03	Cluster 1
DPH3	0	-0.71	1.27	Cluster 1
USP47	0	-0.75	0.86	Cluster 1
CYLD	0	-1.37	0.95	Cluster 1
TXNRD1	0	-0.87	0.44	Cluster 1
TPP2	0	-0.68	1.17	Cluster 1
RPS6KB1	0	-1.39	0.35	Cluster 1
EIF3I	0	-1.88	0.72	Cluster 1
IL2RG	0	-1.45	2.79	Cluster 1
NPM1	0	-2.37	0.31	Cluster 1
USP34	0	-1.49	0.26	Cluster 1
OSBP	0	-1.35	0.76	Cluster 1
POGZ	0	-1.63	0.32	Cluster 1
RPL37A	0	-1.61	0.26	Cluster 1
RAPGEF2	0	-1.11	-0.02	Cluster 1
SMARCA5	0	-1.19	0.67	Cluster 1
RRM2B	0	-1.34	0.07	Cluster 1
ANXA7	0	-0.6	1.58	Cluster 1
LARP4	0	-1.4	0.34	Cluster 1
CTDSP2	0	-1.28	0.26	Cluster 1
EIF4A3	0	-0.45	0.87	Cluster 1
ZHX2	0	-1.52	1.53	Cluster 1
NFATC3	0	-2.3	-0.22	Cluster 1
RBM38	0	-1.41	-0.25	Cluster 1
CUL4A	0	-1.26	0.85	Cluster 1
PDCD6IP	0	-0.89	1.36	Cluster 1
UPF2	0	-1.28	0.57	Cluster 1
SLC9A3R1	0	-0.65	1.07	Cluster 1
RPL15	0	-1.62	-0.13	Cluster 1
TOP2B	0	-1.53	0.04	Cluster 1
UBALD1	0	-1.2	-0.21	Cluster 1
FBL	0	-2.38	-0.1	Cluster 1
IKZF3	0	-2.98	-0.05	Cluster 1
ZMIZ1	0	-0.97	1.04	Cluster 1
COMMD3	0	-1.02	0.9	Cluster 1
ELOF1	0	-0.82	0.39	Cluster 1
CORO1C	0	-1.06	1.09	Cluster 1
GAB1	0	-0.94	0.57	Cluster 1
ARID4B	0	-0.95	0.24	Cluster 1
SH3GL1	0	-0.7	1.78	Cluster 1
CUTA	0	-1.7	1.82	Cluster 1
PSMC5	0	-1.09	0.79	Cluster 1
RNF103	0	-0.9	0.52	Cluster 1
EPS15	0	-0.79	0.97	Cluster 1
QKI	0	-0.95	1.21	Cluster 1
RPL35	0	-1.5	0.3	Cluster 1
STMN3	0	-2.58	1.34	Cluster 1
SPTAN1	0	-1.7	0.9	Cluster 1
PRKACB	0	-2.33	-0.46	Cluster 1
RPLP0	0	-1.48	0.36	Cluster 1
DHRS3	0	-1.08	2.14	Cluster 1
CAVIN2	0	-0.9	0.65	Cluster 1
NAA10	0	-0.41	0.96	Cluster 1
DDX39A	0	-2.06	0.74	Cluster 1
HDAC7	0	-0.93	1.78	Cluster 1
CEPT1	0	-1.1	0.9	Cluster 1
GLS	0	-1.01	0.33	Cluster 1
UBR5	0	-0.88	0.76	Cluster 1
CDK11A	0	-1	1.08	Cluster 1
CDK11B	0	-1	1.08	Cluster 1
TATDN2	0	-1.59	1.22	Cluster 1
TRMT112	0	-0.72	1.52	Cluster 1
CLC	0	-4.95	-1.3	Cluster 1
ELK3	0	-1.12	0.58	Cluster 1
STK25	0	-1.07	1.36	Cluster 1
IL11RA	0	-2	0.54	Cluster 1
CNOT6L	0	-1.84	-0.02	Cluster 1
RAB21	0	-0.75	1.03	Cluster 1
MYO5A	0	-1.24	0.66	Cluster 1
TUBB	0	-1.53	1.13	Cluster 1
SRP54	0	-0.63	1.12	Cluster 1
RPS6	0	-1.22	-0.27	Cluster 1
CRLF3	0	-0.97	0.86	Cluster 1
UBE2I	0	-1.29	0.76	Cluster 1
TM9SF2	0	-0.83	1.39	Cluster 1
ACIN1	0	-0.65	1.03	Cluster 1
CNOT11	0	-1.24	1.07	Cluster 1
VPS13D	0	-1.33	0.72	Cluster 1
NUP210	0	-1.98	0.53	Cluster 1
ABR	0	-0.55	1.33	Cluster 1
SYNRG	0	-1.06	0.9	Cluster 1
EIF4A2	0	-1.08	0.48	Cluster 1
WASHC4	0	-1.31	1.16	Cluster 1
ITGB7	0	-1.67	0.05	Cluster 1
DERL1	0	-1.13	1.14	Cluster 1
AMMECR1L	0	-1.47	0.29	Cluster 1
USP16	0	-1.55	0.65	Cluster 1
RBM26	0	-1.86	0.25	Cluster 1
ZNF236	0	-1.15	0.39	Cluster 1
RELCH	0	-1.28	0.57	Cluster 1
POLDIP3	0	-0.7	1.06	Cluster 1
CCAR2	0	-1.06	1.67	Cluster 1
NICN1	0	-0.77	1.63	Cluster 1
ATP5PF	0	-1.45	0.6	Cluster 1
G3BP2	0	-1.07	1.05	Cluster 1
FOXK2	0	-1.04	0.49	Cluster 1
BABAM1	0	-1.12	0.52	Cluster 1
DGUOK	0	-0.89	0.94	Cluster 1
WIPI2	0	-1.29	0.52	Cluster 1
PTPRC	0	-0.5	0.92	Cluster 1
PABPC1	0	-0.82	1.1	Cluster 1
BUB3	0	-2.08	0.07	Cluster 1
PARN	0	-1.91	0.09	Cluster 1
PHF20	0	-2.2	0.69	Cluster 1
MIB1	0	-1.19	0.37	Cluster 1
IMPDH2	0	-1.81	0.36	Cluster 1
MTIF2	0	-1.63	0.36	Cluster 1
GIMAP5	0	-1.87	0.43	Cluster 1
BTAF1	0	-1.93	-0.26	Cluster 1
ADGRG5	0	-3.35	-0.71	Cluster 1
PEDS1	0	-1.38	1.27	Cluster 1
IPCEF1	0	-0.88	0.15	Cluster 1
EEF1A1	0	-1.28	0.12	Cluster 1
MFN2	0	-0.67	1.23	Cluster 1
TMEM14B	0	-0.75	0.81	Cluster 1
TBC1D10C	0	-1.1	0.68	Cluster 1
RIPOR1	0	-1.43	0.52	Cluster 1
PYGO2	0	-1.42	0.55	Cluster 1
NUP98	0	-1.04	0.39	Cluster 1
TEPSIN	0	-0.99	1.19	Cluster 1
DPY30	0	-1.95	0.79	Cluster 1
NOP53	0	-0.85	1.83	Cluster 1
MAN2A1	0	-1.65	-0.24	Cluster 1
NR2C2	0	-0.93	0.31	Cluster 1
HSPA9	0	-0.71	1.68	Cluster 1
SEPTIN7	0	-1.13	0.7	Cluster 1
PNPLA2	0	-1.24	0.47	Cluster 1
IFFO1	0	-0.89	1.23	Cluster 1
PIK3CA	0	-1.17	0.41	Cluster 1
SMIM14	0	-1.38	0.82	Cluster 1
HELZ	0	-0.52	0.97	Cluster 1
LRCH3	0	-1.16	0.51	Cluster 1
ATF7IP	0	-1.42	0.07	Cluster 1
ZCCHC8	0	-1.16	0.82	Cluster 1
GANAB	0	-1.1	0.97	Cluster 1
ARL4C	0	-1.82	0.77	Cluster 1
ATP2B1	0	-1.59	-0.08	Cluster 1
GOLPH3	0	-0.4	0.89	Cluster 1
EMD	0	-1.46	1.44	Cluster 1
YEATS2	0	-1.1	0.5	Cluster 1
CABIN1	0	-1.05	1.38	Cluster 1
ZNF394	0	-0.65	1.22	Cluster 1
ZFAND6	0	-0.67	0.94	Cluster 1
FAM117B	0	-1.81	-0.45	Cluster 1
SMG5	0	-1.37	1.74	Cluster 1
LEMD3	0	-1.07	0.05	Cluster 1
IFRD1	0	-1.08	-0.24	Cluster 1
ISCU	0	-0.86	0.75	Cluster 1
ERO1B	0	-1.15	-0.04	Cluster 1
PIK3R1	0	-0.65	1.23	Cluster 1
NXF1	0	-1.27	0.45	Cluster 1
FNBP4	0	-2.23	0.27	Cluster 1
UBXN1	0	-0.79	1.43	Cluster 1
RBM12B	0	-1.56	-0.01	Cluster 1
CHTOP	0	-1.34	0.34	Cluster 1
DYNLL2	0	-1.69	0	Cluster 1
SF3B3	0	-1.35	0.68	Cluster 1
CYB561A3	0	-1.54	1.35	Cluster 1
TTC31	0	-1.15	0.9	Cluster 1
SRSF2	0	-1	0.88	Cluster 1
UBE2Z	0	-0.87	1.55	Cluster 1
EIF2B5	0	-1.68	0.21	Cluster 1
CIITA	0	-1.63	-0.38	Cluster 1
PSIP1	0	-2.63	-0.56	Cluster 1
TRIM24	0	-1.44	0.09	Cluster 1
MTSS1	0	-1.76	0.96	Cluster 1
SMAD2	0	-1.08	0.35	Cluster 1
ACBD3	0	-0.78	1.26	Cluster 1
COPZ1	0	-0.47	0.99	Cluster 1
FHIP2A	0	-0.45	0.99	Cluster 1
PLD4	0	-1.44	0.87	Cluster 1
NUP153	0	-1.17	0.05	Cluster 1
COMMD6	0	-0.95	0.86	Cluster 1
AHCTF1	0	-1.86	0.46	Cluster 1
KDM6A	0	-1.04	0.1	Cluster 1
TPCN2	0	-0.58	1.05	Cluster 1
MED1	0	-1.04	0.73	Cluster 1
BCL9L	0	-2.81	0.51	Cluster 1
UBLCP1	0	-0.45	0.98	Cluster 1
SMIM7	0	-0.8	1.14	Cluster 1
GPR107	0	-0.68	1.07	Cluster 1
TIA1	0	-1.16	0.4	Cluster 1
RHOT2	0	-0.87	2.05	Cluster 1
EIF2A	0	-1.35	0.58	Cluster 1
FBXW7	0	-0.83	-0.18	Cluster 1
EGLN2	0	-1	1.55	Cluster 1
KPNA1	0	-1.06	0.24	Cluster 1
MAVS	0	-0.79	1.32	Cluster 1
DDX17	0	-0.8	0.69	Cluster 1
SBSPON	0	-1.65	-0.04	Cluster 1
TBC1D9	0	-1.89	0.47	Cluster 1
EIF1	0	-0.45	1.11	Cluster 1
KMT2C	0	-1.1	0.39	Cluster 1
RPS23	0	-1.15	0.3	Cluster 1
EIF3B	0	-0.67	1.18	Cluster 1
USP33	0	-1.36	-0.04	Cluster 1
PITPNM1	0	-0.89	1.6	Cluster 1
FBXL4	0	-1.47	0.32	Cluster 1
CRTC2	0	-0.61	1.24	Cluster 1
TRIM28	0	-2	0.61	Cluster 1
F11R	0	-0.94	1.98	Cluster 1
TRIM8	0	-1.6	0.52	Cluster 1
SARAF	0	-1.07	0.2	Cluster 1
ABLIM1	0	-2.01	0.38	Cluster 1
PSME3	0	-0.59	1.44	Cluster 1
KLF8	0	-1.67	1.05	Cluster 1
TTC14	0	-1.48	0.16	Cluster 1
RPS24	0	-1.32	-0.28	Cluster 1
HIP1R	0	-2.13	0.73	Cluster 1
MAP2K4	0	-1.01	0.08	Cluster 1
UBE2J1	0	-0.91	1.15	Cluster 1
MGST2	0	-1.24	1.5	Cluster 1
EAF2	0	-0.82	0.18	Cluster 1
CCDC88C	0	-1.51	2.16	Cluster 1
CDK5RAP3	0	-1.21	1.27	Cluster 1
CEACAM5	0	-2.81	1.1	Cluster 1
CEACAM3	0	-2.81	1.1	Cluster 1
CEACAM6	0	-2.81	1.1	Cluster 1
CEACAM1	0	-2.81	1.1	Cluster 1
PHF3	0	-1.83	0.34	Cluster 1
CD79B	0	-1.91	0.54	Cluster 1
NT5C3A	0	-0.73	1.5	Cluster 1
RBM6	0	-1.76	0.61	Cluster 1
KRAS	0	-0.84	1.22	Cluster 1
NUTF2	0	-1.4	1.17	Cluster 1
VCL	0	-0.96	0.58	Cluster 1
RAB14	0	-0.79	0.94	Cluster 1
H4C4	0	-1.17	0.44	Cluster 1
H4C5	0	-1.17	0.44	Cluster 1
H4C13	0	-1.17	0.44	Cluster 1
H4C8	0	-1.17	0.44	Cluster 1
THAP11	0	-1.1	1.12	Cluster 1
H2AC25	0	-1.7	1.65	Cluster 1
MT-ATP8	0	-2.12	0.42	Cluster 1
NUDT21	0	-1.4	0.93	Cluster 1
RPS3A	0	-1.33	-0.21	Cluster 1
RPL10	0	-1.4	0.05	Cluster 1
IL2RB	0	-2.71	0.35	Cluster 1
SARS1	0	-0.89	2.16	Cluster 1
CARHSP1	0	-1.48	0.66	Cluster 1
SLC25A51	0	-1.11	-0.03	Cluster 1
RYBP	0	-0.83	0.3	Cluster 1
BANF1	0	-0.51	0.97	Cluster 1
ATP5F1E	0	-1.15	-0.13	Cluster 1
MT-ND4L	0	-2.8	-0.34	Cluster 1
H1-3	0	-1.49	3.13	Cluster 1
MT-ND6	0	-2	-0.1	Cluster 1
ARPP19	0	-1.22	0.7	Cluster 1
HERC2	0	-1.44	-0.27	Cluster 1
PLEKHF2	0	-1.05	0.87	Cluster 1
COX6C	0	-1.36	0.43	Cluster 1
BLCAP	0	-1	1.56	Cluster 1
CALM1	0	-1.43	0.33	Cluster 1
CLK2	0	-1.65	0.76	Cluster 1
PPP1CC	0	-1.35	0.58	Cluster 1
CDC42SE2	0	-1.28	0.17	Cluster 1
MT-ND2	0	-2.26	0.32	Cluster 1
RPL35A	0	-1.35	-0.35	Cluster 1
RNF4	0	-0.57	1.24	Cluster 1
TRAC	0	-2.94	-0.61	Cluster 1
H2BC9	0	-2.23	2.48	Cluster 1
KIAA0040	0	-1.97	-0.31	Cluster 1
ZNF740	0	-0.53	1.03	Cluster 1
RNF7	0	-0.76	0.81	Cluster 1
SNURF	0	-2.04	0.86	Cluster 1
KMT2A	0	-1.81	0.55	Cluster 1
RBM4	0	-0.83	0.33	Cluster 1
SH2B3	0	-0.95	1.43	Cluster 1
ATP5ME	0	-1.1	0.95	Cluster 1
RPL9	0	-1.88	0.15	Cluster 1
HNRNPDL	0	-1.69	0.38	Cluster 1
SMIM26	0	-0.7	1.42	Cluster 1
CGGBP1	0	-1.26	1.02	Cluster 1
H2AC17	0	-2.4	0.86	Cluster 1
TBC1D10B	0	-0.86	0.96	Cluster 1
RPL36	0	-1.4	1.36	Cluster 1
MT-ATP6	0	-1.83	0.19	Cluster 1
EVI2B	0	-1.45	0.57	Cluster 1
GNG2	0	-1.19	0.75	Cluster 1
RBIS	0	-1.51	0.66	Cluster 1
RPS20	0	-1.26	0.28	Cluster 1
DUSP18	0	-1.6	0.92	Cluster 1
POLR2K	0	-0.83	1.67	Cluster 1
MT-ND5	0	-2.31	-0.16	Cluster 1
H2AC16	0	-1.66	1.6	Cluster 1
CCDC117	0	-1.21	0.21	Cluster 1
MXD4	0	-1.36	0.78	Cluster 1
ST6GALNAC6	0	-1.31	1.15	Cluster 1
MRPS6	0	-2.33	1.1	Cluster 1
IGHM	0	-2.02	1.54	Cluster 1
FAM168B	0	-1.44	0.99	Cluster 1
PPIL2	0	-0.74	1.31	Cluster 1
RHOQ	0	-1.4	1.36	Cluster 1
HHEX	0	-2.04	0.17	Cluster 1
RPS4Y1	0	-1.08	0.83	Cluster 1
PIGM	0	-1.13	0.06	Cluster 1
RPL14	0	-1.31	0.47	Cluster 1
H2AC15	0	-1.93	1.66	Cluster 1
H2AC13	0	-1.93	1.66	Cluster 1
H2AC14	0	-1.51	2.04	Cluster 1
MT-ND1	0	-2.11	0.55	Cluster 1
RPS27L	0	-0.95	0.83	Cluster 1
MT-CO2	0	-1.75	-0.05	Cluster 1
ENDOD1	0	-1.17	1.55	Cluster 1
PF4	0	-1.52	-0.3	Cluster 1
GNAS	0	-0.78	1.05	Cluster 1
MEX3C	0	-1.92	1.25	Cluster 1
RPL31	0	-1.29	0.1	Cluster 1
BCL2	0	-1.31	2.99	Cluster 1
NDUFA3	0	-1.22	-0.05	Cluster 1
ETNK1	0	-0.99	1.02	Cluster 1
ZNF775	0	-1.34	0.88	Cluster 1
RABL6	0	-1.02	1.08	Cluster 1
CACUL1	0	-1.44	0.33	Cluster 1
MRPS36	0	-1.8	-0.05	Cluster 1
ITPRIP	0	-0.53	1.42	Cluster 1
UBE2G2	0	-1.25	0.63	Cluster 1
SRSF3	0	-1.09	0.22	Cluster 1
MT-ND4	0	-2.04	0.09	Cluster 1
H3C12	0	-1.86	1.89	Cluster 1
H3C8	0	-1.86	1.89	Cluster 1
NOP10	0	-0.94	1.59	Cluster 1
RPS17	0	-2.06	-0.39	Cluster 1
SELENOW	0	-0.73	1.5	Cluster 1
H2BC4	0	-1.15	2.98	Cluster 1
MED28	0	-0.95	0.69	Cluster 1
NSMCE3	0	-1	0.95	Cluster 1
H2AC12	0	-2.1	1.16	Cluster 1
UBXN6	0	-0.48	1.09	Cluster 1
H2BC17	0	-1.84	2.58	Cluster 1
GRAP2	0	-2.43	-0.29	Cluster 1
TP53INP1	0	-1.67	0.05	Cluster 1
CCDC159	0	-0.78	1.27	Cluster 1
HMGA1	0	-1.68	1.02	Cluster 1
HACD4	0	-0.52	1.23	Cluster 1
H4C15	0	-1.79	1.2	Cluster 1
TIMP2	0	-1.17	0.34	Cluster 1
MT-CO1	0	-1.68	-0.23	Cluster 1
GINM1	0	-0.84	-0.16	Cluster 1
EP400	0	-1.07	2.15	Cluster 1
IGHG3	0	-1.65	2.69	Cluster 1
IGHG2	0	-1.65	2.69	Cluster 1
IGHG1	0	-1.65	2.69	Cluster 1
IGHG4	0	-1.65	2.69	Cluster 1
DDX3Y	0	-1.52	0.35	Cluster 1
PCED1B	0	-2.73	1.3	Cluster 1
MT-CO3	0	-1.63	0.21	Cluster 1
NUP62	0	-0.79	1.79	Cluster 1
PCNP	0	-1	0.87	Cluster 1
ISY1	0	-1.03	1.3	Cluster 1
KLHL9	0	-0.98	0.47	Cluster 1
FUOM	0	-0.59	1.22	Cluster 1
ABI3	0	-1.46	1.81	Cluster 1
IGLC1	0	-1.82	1.28	Cluster 1
IGLC3	0	-1.82	1.28	Cluster 1
IGLC2	0	-1.82	1.28	Cluster 1
IGLC7	0	-1.82	1.28	Cluster 1
IGLL5	0	-1.82	1.28	Cluster 1
FOXN3	0	-0.97	0.05	Cluster 1
MT-CYB	0	-2.04	-0.07	Cluster 1
ZNF888	0	-1.05	1.13	Cluster 1
UTY	0	-1.29	0.41	Cluster 1
RPL21	0	-1.52	-0.35	Cluster 1
CHP1	0	-0.58	1.32	Cluster 1
H2AC4	0	-2	2.38	Cluster 1
ZFP36L2	0	-2.5	-0.02	Cluster 1
LIMD2	0	-0.54	1.16	Cluster 1
H3C4	0	-1.86	1.71	Cluster 1
RPL7A	0	-1.41	0.23	Cluster 1
SELENOF	0	-0.88	0.69	Cluster 1
H2AZ2	0	-1.03	0.73	Cluster 1
FEM1B	0	-1.2	-0.22	Cluster 1
UBE2Q1	0	-0.7	1.14	Cluster 1
JCHAIN	0	-2.22	-0.58	Cluster 1
LDLRAP1	0	-2.37	-0.01	Cluster 1
WDR82	0	-1.02	0.18	Cluster 1
SNN	0	-1.22	0.04	Cluster 1
MT-ND3	0	-2.03	-0.06	Cluster 1
LBH	0	-2.63	0.05	Cluster 1
SPIB	0	-1.95	0.86	Cluster 1
H1-2	0	-1.58	2.1	Cluster 1
GRB2	0	0.07	1.38	Cluster 2
MGAM	0	0.68	1.52	Cluster 2
NAPA	0	1.3	3.2	Cluster 2
GPBP1	0	-0.46	1.37	Cluster 2
GNS	0	0.82	2.83	Cluster 2
TBC1D15	0	0.13	1.55	Cluster 2
PSEN1	0	-0.02	1.96	Cluster 2
RAB44	0	0.18	5.36	Cluster 2
BAG6	0	-0.06	1.45	Cluster 2
SOS2	0	0.24	1.28	Cluster 2
CTBP1	0	0.13	1.8	Cluster 2
SZRD1	0	-0.15	1.93	Cluster 2
ABHD16A	0	0.17	0.96	Cluster 2
NIPA2	0	0.9	1.72	Cluster 2
SIGLEC5	0	1.96	3.37	Cluster 2
FMR1	0	-0.23	1.84	Cluster 2
RBMS1	0	1.31	2.48	Cluster 2
HSBP1	0	0.29	1.6	Cluster 2
TNFAIP3	0	0.04	4.24	Cluster 2
NDUFB11	0	-0.06	1.34	Cluster 2
MAP3K11	0	0.79	2.57	Cluster 2
PNP	0	0.7	5.26	Cluster 2
NDE1	0	0	0.97	Cluster 2
ZNF410	0	-0.51	1.4	Cluster 2
AGAP2	0	0.23	1.37	Cluster 2
PRKCD	0	0.32	1.36	Cluster 2
CAB39	0	-0.31	1.43	Cluster 2
ABCF3	0	0.31	1.02	Cluster 2
LAP3	0	1.4	4.18	Cluster 2
CRK	0	-0.04	1.46	Cluster 2
FKBP4	0	0.28	1.91	Cluster 2
OSER1	0	-0.1	1.19	Cluster 2
SNF8	0	-0.44	1.76	Cluster 2
MVD	0	-0.08	1.08	Cluster 2
RAC2	0	0.27	2.35	Cluster 2
CNP	0	1.88	4.1	Cluster 2
PSMD4	0	-0.37	1.44	Cluster 2
PPM1F	0	0.31	0.84	Cluster 2
SH2D3C	0	-0.42	2.17	Cluster 2
TFE3	0	0.67	1.69	Cluster 2
MYL9	0	-0.22	1.25	Cluster 2
ATP6V0D1	0	1.39	2.5	Cluster 2
GORASP1	0	-0.55	1.86	Cluster 2
STK40	0	-0.08	1.14	Cluster 2
ARHGAP30	0	-0.05	0.97	Cluster 2
PRRC2A	0	-0.12	1.07	Cluster 2
PSMA7	0	-0.41	1.68	Cluster 2
ESAM	0	-0.28	1.89	Cluster 2
TREML1	0	-0.07	3.61	Cluster 2
ARL8A	0	0.02	2.53	Cluster 2
COPS9	0	-0.42	1.19	Cluster 2
SVIL	0	0.25	1.04	Cluster 2
CALCOCO2	0	0.45	1.58	Cluster 2
TIMM17B	0	0.59	1.65	Cluster 2
ERO1A	0	1.23	2.4	Cluster 2
WASH6P	0	-0.15	2.18	Cluster 2
WASHC1	0	-0.15	2.18	Cluster 2
OAS2	0	2.2	6.53	Cluster 2
TNFAIP6	0	1.39	4.02	Cluster 2
NUDT22	0	1.03	2.33	Cluster 2
TAPBP	0	0.73	3.16	Cluster 2
LTA4H	0	0.84	3.05	Cluster 2
ELF4	0	0.91	2.17	Cluster 2
PNPLA6	0	0.65	1.94	Cluster 2
SPG11	0	-0.12	0.83	Cluster 2
LSM2	0	0.22	2.26	Cluster 2
GIMAP4	0	1.03	2.23	Cluster 2
C4ORF33	0	-0.51	2.73	Cluster 2
HDAC1	0	0.35	1.12	Cluster 2
PRPF31	0	0.68	1.21	Cluster 2
UBA1	0	-0.11	1.01	Cluster 2
TEP1	0	0	2.48	Cluster 2
WASF2	0	0.11	1.02	Cluster 2
NOTCH2	0	0.55	1.22	Cluster 2
UBL5	0	0.18	0.92	Cluster 2
ARHGAP27	0	0.42	1.56	Cluster 2
C9ORF72	0	0.2	2.67	Cluster 2
NCKAP1L	0	-0.04	1.42	Cluster 2
FERMT3	0	0.04	2.39	Cluster 2
KHNYN	0	-0.27	1.45	Cluster 2
IRF9	0	1.16	2.04	Cluster 2
SLFN12	0	1.3	4.48	Cluster 2
MS4A6A	0	1.48	3.2	Cluster 2
PISD	0	0.88	1.7	Cluster 2
F13A1	0	1.13	2.74	Cluster 2
NADK	0	0.72	1.92	Cluster 2
LACTB	0	1.21	2.39	Cluster 2
COX8A	0	0.24	1.41	Cluster 2
TPM3	0	0.4	1.96	Cluster 2
HIPK2	0	-0.65	2.14	Cluster 2
ZGPAT	0	-0.03	1.96	Cluster 2
ZC3HAV1	0	-0.07	1.18	Cluster 2
RHOC	0	-0.33	1.71	Cluster 2
EXOSC1	0	0.2	1.62	Cluster 2
GSK3A	0	-0.11	0.92	Cluster 2
STK24	0	-0.34	1.28	Cluster 2
IDO1	0	1.59	3.76	Cluster 2
ENSA	0	-0.41	1.66	Cluster 2
ARF6	0	0.03	2.07	Cluster 2
TRANK1	0	0.49	2.6	Cluster 2
DCTN2	0	-0.26	1.9	Cluster 2
ATXN7L3	0	-0.04	1.75	Cluster 2
DNAJC5	0	0.24	1.5	Cluster 2
FAM53C	0	0.59	1.68	Cluster 2
RNF114	0	0.51	2.48	Cluster 2
PPP1R11	0	-0.03	1.83	Cluster 2
RAB10	0	0.43	1.16	Cluster 2
IFNGR2	0	1.78	3.07	Cluster 2
SRI	0	0	1.69	Cluster 2
PGAP6	0	0.24	1.53	Cluster 2
LEMD2	0	0.2	1.87	Cluster 2
RBPJ	0	-0.3	1.43	Cluster 2
MMADHC	0	-0.22	1.54	Cluster 2
PPP1CA	0	-0.21	1.52	Cluster 2
SYTL3	0	0.64	2.09	Cluster 2
PPP6R1	0	0.12	1.57	Cluster 2
RDH5	0	0.01	1.73	Cluster 2
IRAK2	0	1.25	3.48	Cluster 2
SLC9A8	0	0.13	1.31	Cluster 2
MBD6	0	0.26	1.1	Cluster 2
SEL1L3	0	0.41	2.72	Cluster 2
AMDHD2	0	1.22	2.46	Cluster 2
PSMA4	0	0.12	1.34	Cluster 2
ABCA1	0	-0.63	1.99	Cluster 2
SAMD9L	0	0.97	2.07	Cluster 2
SAMD9	0	0.18	3.02	Cluster 2
SEC61B	0	-0.27	1.79	Cluster 2
RTF2	0	0.12	1.7	Cluster 2
GRK2	0	0.01	1.16	Cluster 2
MOV10	0	1.01	3.41	Cluster 2
PAN2	0	1.65	3.15	Cluster 2
GRIPAP1	0	0.42	1.82	Cluster 2
TENT4B	0	-0.28	1.96	Cluster 2
SSH3	0	1.39	2.79	Cluster 2
PSMB2	0	0.17	1.99	Cluster 2
RAP1GAP2	0	-0.17	1.66	Cluster 2
PML	0	1.97	4.38	Cluster 2
CWC25	0	-0.22	1.11	Cluster 2
CIB1	0	0.02	1.69	Cluster 2
PRKAB1	0	0.91	1.61	Cluster 2
CMTR1	0	1.61	3.59	Cluster 2
PSMD1	0	-0.16	1.43	Cluster 2
PPP1R18	0	0.25	1.62	Cluster 2
MTF1	0	0.1	2.4	Cluster 2
TNFSF10	0	0.53	3.77	Cluster 2
C1QTNF9B	0	1.49	2.71	Cluster 2
C1QTNF9	0	1.49	2.71	Cluster 2
GSDMD	0	0.95	2.62	Cluster 2
USP18	0	-0.91	8.3	Cluster 2
APP	0	-0.33	2.21	Cluster 2
CTSD	0	0.26	3.57	Cluster 2
PSMB7	0	-0.2	1.41	Cluster 2
VPS29	0	-0.01	1.22	Cluster 2
SRP9	0	-0.48	1.4	Cluster 2
PARP11	0	0.24	2.72	Cluster 2
CCDC97	0	-0.47	1.82	Cluster 2
OSTM1	0	-0.2	1.28	Cluster 2
[truncated: 1,282 more rows]

## Sheet: Fig 2 VSV-SUDV 28 STEM
Human.gene.name	D0	D3	D6	D21	D35	Cluster
PLCG1	0	-0.96	-2.14	-0.51	0.73	Cluster 1
KHSRP	0	-0.48	-0.93	-0.43	0.47	Cluster 1
TMC8	0	-1.2	-1.34	-0.9	0.01	Cluster 1
CTSK	0	-0.08	-1.06	-0.05	0.34	Cluster 1
EPS15L1	0	-0.91	-1.03	-0.8	0	Cluster 1
ZBTB4	0	-1.32	-1.41	-1	0.23	Cluster 1
SCML4	0	-1.24	-1.98	-0.71	0.6	Cluster 1
USP5	0	-1.03	-1.25	-0.45	0.4	Cluster 1
MAN2C1	0	-0.31	-0.93	-0.79	0.12	Cluster 1
CD79A	0	-1.81	-2.09	-1	0.42	Cluster 1
CTC1	0	-0.76	-1.5	-0.67	0.21	Cluster 1
ATP2A3	0	-0.6	-1.15	-0.79	0.42	Cluster 1
PACS1	0	-0.32	-1.81	-0.02	0.24	Cluster 1
EVL	0	-1.74	-2.1	-1.03	0.62	Cluster 1
RNF126	0	-1.16	-0.98	-0.86	0.06	Cluster 1
NELFB	0	-0.63	-0.87	-0.65	0.24	Cluster 1
CPSF4	0	-0.64	-1.17	-0.18	0.43	Cluster 1
UCKL1	0	-0.94	-1.6	-1.21	-0.02	Cluster 1
ZGPAT	0	-1.06	-0.88	-0.93	0.12	Cluster 1
HYOU1	0	-0.1	-1.08	-0.12	0.45	Cluster 1
RALGPS2	0	-0.25	-0.81	-0.63	-0.07	Cluster 1
CDC25B	0	-1.52	-1.78	-0.84	0.49	Cluster 1
RUBCN	0	-0.62	-1.02	-0.58	0.51	Cluster 1
SH2B1	0	-0.84	-1.2	-1.32	-0.02	Cluster 1
SMAD3	0	-1.42	-1.77	-0.49	0.63	Cluster 1
ETS1	0	-0.95	-1.96	-0.02	0.68	Cluster 1
NELFCD	0	-0.93	-1.55	-0.19	0.6	Cluster 1
ITFG2	0	-0.84	-1.54	-0.65	0.27	Cluster 1
AXIN1	0	-0.72	-1.06	-0.79	0.14	Cluster 1
SRSF5	0	-0.21	-1.06	-0.58	-0.11	Cluster 1
SART1	0	-0.53	-0.76	-0.86	0.1	Cluster 1
PITHD1	0	-0.65	-1.08	-0.38	-0.39	Cluster 1
PRRC2B	0	-0.23	-1.07	-0.42	0.41	Cluster 1
ABHD12	0	-0.19	-1.2	-0.31	0.12	Cluster 1
ATG2A	0	-0.25	-1.64	-1.13	0.07	Cluster 1
KDM4B	0	-0.38	-1.29	-1.13	0.11	Cluster 1
DGKD	0	-0.49	-0.84	-0.61	0.31	Cluster 1
ANKZF1	0	-0.34	-0.92	-0.51	0.35	Cluster 1
ACSS1	0	-0.7	-1.43	-0.51	0.42	Cluster 1
CD19	0	-1.68	-1.95	-1.31	0.13	Cluster 1
AKT2	0	-0.44	-1.1	-0.95	0.11	Cluster 1
NPRL2	0	-0.6	-1.36	-0.45	-0.04	Cluster 1
ERCC3	0	-0.58	-1.29	-0.51	0.09	Cluster 1
RAN	0	-0.2	-0.87	0	0.21	Cluster 1
GCN1	0	-0.69	-1.37	-0.33	0.45	Cluster 1
HLA-DOB	0	-1.51	-2.2	-0.62	-0.03	Cluster 1
RBM14	0	-0.93	-1.75	-1.39	-0.12	Cluster 1
ENO2	0	-1.57	-1.86	-0.97	0.53	Cluster 1
PLPP5	0	-1.04	-1.62	-0.77	-0.15	Cluster 1
HLA-DMB	0	-0.95	-2	-0.62	-0.17	Cluster 1
FCHSD2	0	-1.46	-1.71	-0.76	-0.21	Cluster 1
TMEM243	0	-1.03	-1.73	-0.69	-0.13	Cluster 1
PRPF38B	0	-0.81	-0.72	-0.64	0.04	Cluster 1
NME2	0	-0.75	-1.09	-0.57	0.13	Cluster 1
SDHA	0	-0.48	-0.93	-0.58	0.04	Cluster 1
AGO2	0	-0.23	-1.04	-0.34	-0.1	Cluster 1
WBP1	0	-0.77	-0.82	-0.85	0.11	Cluster 1
TOB2	0	-0.35	-1.22	-0.05	0.64	Cluster 1
SUN2	0	-0.27	-0.85	-0.51	0.2	Cluster 1
ATP8B2	0	-1.32	-1.99	-0.38	0.73	Cluster 1
CD14	0	-0.06	-0.83	-0.44	0.02	Cluster 1
MRPS26	0	-0.65	-1.52	-0.5	0.29	Cluster 1
XAB2	0	-0.62	-0.95	-0.85	0.12	Cluster 1
ATP5MC1	0	-1.2	-1.5	-0.21	-0.21	Cluster 1
FAM53B	0	-0.96	-1.77	-0.39	0.53	Cluster 1
PRKCH	0	-1.22	-1.86	-0.19	0.81	Cluster 1
LIMD1	0	-1.25	-1.81	-0.67	0.3	Cluster 1
QRICH1	0	-0.68	-0.84	-0.14	0.03	Cluster 1
EDC4	0	-0.68	-1.59	-0.45	0.36	Cluster 1
CSNK2B	0	-0.5	-0.83	-0.11	0.11	Cluster 1
BRD1	0	-0.36	-1.22	-0.69	0.12	Cluster 1
MEF2D	0	-0.38	-1.05	-0.63	0.24	Cluster 1
TRPV2	0	-0.97	-1.03	-0.72	0.46	Cluster 1
SMARCC2	0	-0.6	-1.09	-0.34	0.33	Cluster 1
CBLB	0	-1.06	-1.07	-0.74	0.2	Cluster 1
FGD2	0	-0.96	-1.69	-0.92	-0.17	Cluster 1
EEF1D	0	-0.63	-0.88	-0.13	0.14	Cluster 1
RETREG3	0	-0.54	-1.06	-0.02	0.42	Cluster 1
VAMP2	0	-0.6	-1.47	-0.74	0.04	Cluster 1
LCK	0	-1.1	-2.14	-0.23	0.87	Cluster 1
SEPTIN1	0	-1.4	-1.68	-0.75	0.61	Cluster 1
RUNX3	0	-1.08	-1.65	-0.41	0.49	Cluster 1
FUS	0	-0.77	-0.94	-0.73	0.18	Cluster 1
CD1C	0	-1.38	-2.27	-0.17	-0.07	Cluster 1
ZFYVE27	0	-0.6	-1.44	-0.5	-0.11	Cluster 1
SPSB3	0	-0.55	-1.48	-1.11	-0.11	Cluster 1
TBRG4	0	-1.03	-1.12	-0.89	0.19	Cluster 1
EZH1	0	-0.15	-1.34	-0.04	0.17	Cluster 1
TSC2	0	-0.51	-0.82	-0.64	0.17	Cluster 1
RHOF	0	-0.71	-1.25	-0.11	0.79	Cluster 1
ARHGEF1	0	-0.65	-0.86	-0.87	-0.02	Cluster 1
GGA2	0	-1.03	-2.01	-0.45	0.41	Cluster 1
KLRK1	0	-1.28	-2.38	-0.22	0.42	Cluster 1
SLAMF6	0	-1.44	-1.61	-0.57	0.16	Cluster 1
RASSF1	0	-0.64	-1.18	-0.43	0.46	Cluster 1
DYRK2	0	-0.95	-1.78	-0.28	0.55	Cluster 1
CD72	0	-1.41	-1.77	-1.45	-0.24	Cluster 1
PDHB	0	-0.59	-0.99	-0.22	0.39	Cluster 1
EMP3	0	-0.91	-0.93	-0.36	-0.05	Cluster 1
FCMR	0	-1.68	-2.15	-0.44	0.56	Cluster 1
GRAP	0	-1.52	-2.26	-0.66	0.52	Cluster 1
ARGLU1	0	-0.94	-0.98	-0.83	-0.04	Cluster 1
CD6	0	-1.58	-2.18	-0.64	0.31	Cluster 1
ICAM2	0	-0.56	-1.51	-0.4	0.17	Cluster 1
GIGYF1	0	-0.74	-1.59	-1.28	0.27	Cluster 1
TMC6	0	-0.67	-1.12	-0.97	0.02	Cluster 1
FOXP1	0	-0.42	-0.8	-0.2	0.32	Cluster 1
CIRBP	0	-0.5	-1.55	-0.87	0.21	Cluster 1
PYROXD2	0	-1.28	-2.08	-0.9	0.73	Cluster 1
SEMA4B	0	-1.01	-1.05	-0.72	0.13	Cluster 1
MAP3K14	0	-0.33	-1.57	-0.91	0.37	Cluster 1
PNPLA7	0	-0.26	-1.73	-1.14	0.35	Cluster 1
MAP4K1	0	-1.11	-1.44	-0.5	0.34	Cluster 1
MED25	0	-0.66	-1.17	-0.87	-0.06	Cluster 1
PDE7A	0	-1.13	-1.38	-0.6	0.01	Cluster 1
NKG7	0	-0.67	-1.2	-0.1	0.8	Cluster 1
ZNF335	0	-0.96	-1.17	-0.92	0.04	Cluster 1
HVCN1	0	-1.65	-2.14	-0.66	-0.48	Cluster 1
ARID1B	0	-0.67	-0.97	-0.32	0.36	Cluster 1
PLEKHG3	0	-0.02	-1.42	-0.48	0.2	Cluster 1
SWAP70	0	-0.72	-1.16	-0.5	0	Cluster 1
GPS1	0	-0.74	-0.94	-0.36	0.45	Cluster 1
ITPKB	0	-0.35	-0.95	-0.57	0.31	Cluster 1
SPAG9	0	-0.39	-0.86	-0.02	0.37	Cluster 1
IPO9	0	-1.08	-1.16	-0.52	0.27	Cluster 1
PIK3IP1	0	-1.02	-2.09	-0.27	0.55	Cluster 1
DENND2D	0	-0.43	-1.16	-0.3	0.94	Cluster 1
NDST2	0	-0.46	-1.11	-0.18	0.15	Cluster 1
CARD11	0	-1.73	-2.22	-0.97	0.37	Cluster 1
CPSF1	0	-0.94	-1.46	-1.2	-0.06	Cluster 1
MKNK2	0	-0.32	-1.28	-0.6	0.27	Cluster 1
NUDCD3	0	-0.27	-0.97	-0.25	0.51	Cluster 1
SFSWAP	0	-0.72	-1.19	-0.77	0.27	Cluster 1
ATG16L1	0	-0.47	-1.08	-0.49	0.34	Cluster 1
EML3	0	-0.6	-1.18	-0.71	0.42	Cluster 1
AHNAK	0	-0.94	-2.05	-0.77	-0.52	Cluster 1
TNFRSF25	0	-1.42	-2.39	-1.51	0.26	Cluster 1
IL27RA	0	-1.05	-1.47	-0.34	0.57	Cluster 1
ZAP70	0	-0.86	-2.15	-0.18	0.33	Cluster 1
EIF1AD	0	-0.23	-0.85	-0.4	0.15	Cluster 1
GCC1	0	-0.35	-1.12	-0.82	0.36	Cluster 1
ITGA4	0	-1.07	-1.59	-0.44	0.1	Cluster 1
TMEM259	0	-0.77	-1.14	-0.9	0.07	Cluster 1
TPRA1	0	-0.96	-1.16	-0.77	0.42	Cluster 1
FCRL1	0	-2.09	-2.56	-1.64	-0.15	Cluster 1
SPOCK2	0	-1.01	-1.53	-0.29	0.59	Cluster 1
SYMPK	0	-0.94	-1.01	-0.76	0.25	Cluster 1
YJU2B	0	-0.44	-1.09	-0.48	-0.24	Cluster 1
TMEM147	0	-0.53	-1.05	-0.1	0.08	Cluster 1
TBC1D17	0	-0.44	-1.01	-0.07	0.36	Cluster 1
CCT7	0	-0.2	-1.37	-0.4	0.42	Cluster 1
MLLT6	0	-0.79	-1.38	-0.84	0.33	Cluster 1
ILF3	0	-0.77	-1.37	-0.43	0.72	Cluster 1
MADD	0	-1.16	-1.88	-0.54	0.75	Cluster 1
SNX5	0	-0.86	-1.12	-0.05	0.06	Cluster 1
KIF21B	0	-0.37	-1.25	-0.41	0.26	Cluster 1
BRWD1	0	-0.18	-1.03	-0.07	0.08	Cluster 1
BACH2	0	-0.73	-2.87	-0.87	0.63	Cluster 1
TTC7A	0	-0.8	-1.28	-0.28	0.19	Cluster 1
ERN1	0	-0.71	-1.87	-0.03	0.1	Cluster 1
ANKRD11	0	-0.3	-0.95	-0.77	0.27	Cluster 1
DYRK1B	0	-0.83	-1.16	-0.21	0.23	Cluster 1
DCAF8	0	-0.28	-1.14	-0.17	0.13	Cluster 1
RPL10A	0	-0.79	-1.35	-0.16	0.56	Cluster 1
BRD9	0	-1.17	-1.49	-1.21	0.61	Cluster 1
TP53I13	0	-1.48	-2.17	-1.14	-0.33	Cluster 1
HLA-F	0	-1.03	-1.21	-1.09	-0.16	Cluster 1
CCND2	0	-0.72	-1.26	-0.08	0.73	Cluster 1
PGGHG	0	-0.78	-1.95	-1.24	-0.11	Cluster 1
GSE1	0	-0.94	-1.61	-1.08	-0.35	Cluster 1
UBTF	0	-0.87	-1.21	-0.31	0.21	Cluster 1
LDB1	0	-0.22	-1.36	-0.08	0.21	Cluster 1
NOP56	0	-1.02	-1.51	-0.3	0.49	Cluster 1
TBC1D22A	0	-0.82	-0.75	-0.92	-0.04	Cluster 1
PABPC4	0	-0.9	-1.71	-0.25	0.68	Cluster 1
SIGIRR	0	-1.47	-1.66	-1.26	-0.13	Cluster 1
MTA2	0	-0.43	-0.9	-0.12	0.78	Cluster 1
MAU2	0	-0.38	-0.81	-0.82	-0.01	Cluster 1
FCHO1	0	-1.29	-1.53	-1.14	-0.07	Cluster 1
EIF3C	0	-0.22	-0.8	-0.11	0.31	Cluster 1
EIF3CL	0	-0.22	-0.8	-0.11	0.31	Cluster 1
XYLT1	0	-0.22	-1.43	-0.19	0.18	Cluster 1
HLA-DMA	0	-0.84	-2.04	-0.4	-0.03	Cluster 1
RGP1	0	-0.92	-0.84	-0.85	0.11	Cluster 1
DPP7	0	-0.86	-0.8	-0.53	0.1	Cluster 1
MALT1	0	-0.98	-1.47	-0.32	0.08	Cluster 1
AKAP8	0	-0.53	-0.99	-0.76	0.08	Cluster 1
POLG	0	-0.64	-0.82	-0.62	0.3	Cluster 1
TBX21	0	-0.96	-1.62	-0.49	0.78	Cluster 1
IKBKE	0	-0.99	-1.35	-0.77	0.31	Cluster 1
MAN1B1	0	-0.77	-1.12	-0.7	0.15	Cluster 1
TRIB2	0	-1.01	-1.82	-0.39	0.84	Cluster 1
CTSH	0	-0.53	-0.94	-0.5	-0.08	Cluster 1
CD74	0	-0.95	-1.77	-0.29	0.2	Cluster 1
DGKA	0	-0.64	-1.01	-0.26	0.63	Cluster 1
POU2AF1	0	-1.75	-2.54	-0.88	0.07	Cluster 1
SMPD4	0	-0.09	-1.41	-0.22	0.38	Cluster 1
PI16	0	-0.04	-2.17	-0.52	-0.13	Cluster 1
METTL3	0	-0.86	-1.23	-0.58	0.07	Cluster 1
B4GALT3	0	-0.4	-0.81	-0.19	0.54	Cluster 1
HYI	0	-0.83	-1	-0.5	0.41	Cluster 1
CLEC17A	0	-1.27	-2.17	-0.95	0.04	Cluster 1
EIF3I	0	-0.89	-1.46	-0.12	0.28	Cluster 1
POGZ	0	-0.4	-1.03	-0.22	0.26	Cluster 1
ZHX2	0	-0.52	-1.66	-0.25	0.37	Cluster 1
ZMIZ1	0	-0.71	-1.13	-0.45	0.28	Cluster 1
STMN3	0	-1.47	-1.88	-1.26	0.14	Cluster 1
SPTAN1	0	-0.22	-0.86	-0.21	0.58	Cluster 1
DDX39A	0	-1.21	-1.61	-0.38	0.2	Cluster 1
CDK11A	0	-0.49	-0.92	-0.79	-0.23	Cluster 1
CDK11B	0	-0.49	-0.92	-0.79	-0.23	Cluster 1
IL11RA	0	-1.67	-2.08	-1.03	0.4	Cluster 1
PCNX3	0	-0.77	-0.76	-0.97	0.14	Cluster 1
FOXO1	0	-0.36	-2.18	-0.15	0.01	Cluster 1
CCAR2	0	-0.48	-0.87	-0.5	0.22	Cluster 1
WIPI2	0	-0.22	-1.4	-0.13	0.26	Cluster 1
PHF20	0	-0.37	-0.87	-0.08	0.35	Cluster 1
S100A10	0	-0.49	-1.04	-0.06	-0.21	Cluster 1
MTIF2	0	-0.73	-0.98	-0.41	0.37	Cluster 1
GIMAP5	0	-0.62	-1.29	-0.17	0.77	Cluster 1
ADGRG5	0	-1.75	-3.4	-0.09	-0.04	Cluster 1
TBC1D10C	0	-0.61	-1.22	-0.78	-0.02	Cluster 1
RIPOR1	0	-0.43	-1.4	-0.69	-0.16	Cluster 1
PYGO2	0	-0.61	-0.92	-0.63	0.18	Cluster 1
TEPSIN	0	-0.85	-1.21	-1.15	0.16	Cluster 1
DPY30	0	-0.35	-1.12	-0.2	-0.11	Cluster 1
IFFO1	0	-0.19	-1.53	-0.91	0.14	Cluster 1
ARL4C	0	-0.86	-1.64	-0.52	0.22	Cluster 1
CAMKK2	0	-0.17	-1.45	-0.47	-0.22	Cluster 1
CABIN1	0	-0.73	-0.89	-0.54	0.2	Cluster 1
FAM117B	0	-0.91	-2.11	-0.48	-0.19	Cluster 1
NXF1	0	-0.53	-1.38	-0.14	0.06	Cluster 1
FNBP4	0	-0.97	-1.19	-0.36	0.16	Cluster 1
CYB561A3	0	-1.02	-1.32	-0.34	0.52	Cluster 1
SRSF2	0	-0.76	-0.88	-0.38	0.26	Cluster 1
EIF2B5	0	-0.56	-0.96	-0.4	0.22	Cluster 1
CIITA	0	-1.3	-1.95	-1.06	-0.04	Cluster 1
MTSS1	0	-1.25	-1.24	-0.65	0.19	Cluster 1
BCL9L	0	-1.61	-1.85	-0.65	0.16	Cluster 1
TBC1D9	0	-1.29	-1.25	-0.75	0.21	Cluster 1
PITPNM1	0	-0.69	-1.08	-0.4	0.33	Cluster 1
TRIM28	0	-0.48	-1.06	-0.53	0.45	Cluster 1
TRIM8	0	-0.19	-1.04	-0.54	0.15	Cluster 1
HIP1R	0	-1.54	-2.1	-1.26	-0.02	Cluster 1
EAF2	0	-0.98	-1.93	-0.57	0	Cluster 1
CCDC88C	0	-0.98	-1.08	-0.37	0.13	Cluster 1
CD79B	0	-1.24	-2.27	-1.13	0.28	Cluster 1
HERC2	0	-0.85	-0.82	-0.54	-0.1	Cluster 1
KMT2A	0	-0.73	-1.18	-0.6	0.17	Cluster 1
RBM4	0	-0.26	-0.98	-0.28	0.03	Cluster 1
IGHM	0	-1.61	-1.99	-0.91	0.31	Cluster 1
MRPS36	0	-1.61	-1.42	-1.02	-0.28	Cluster 1
H3C12	0	-1.03	-2.05	-1.31	0.56	Cluster 1
H3C8	0	-1.03	-2.05	-1.31	0.56	Cluster 1
MED28	0	-0.04	-0.84	-0.26	0.33	Cluster 1
H4C15	0	-0.69	-1.18	-0.73	0.11	Cluster 1
PCED1B	0	-1.3	-1.84	-0.77	0.73	Cluster 1
FUOM	0	-1.39	-1.9	-0.7	0.25	Cluster 1
IGLC1	0	-1.09	-1.9	-0.52	-0.22	Cluster 1
IGLC3	0	-1.09	-1.9	-0.52	-0.22	Cluster 1
IGLC2	0	-1.09	-1.9	-0.52	-0.22	Cluster 1
IGLC7	0	-1.09	-1.9	-0.52	-0.22	Cluster 1
IGLL5	0	-1.09	-1.9	-0.52	-0.22	Cluster 1
ZFP36L2	0	-0.62	-1.67	-0.31	-0.11	Cluster 1
H3C4	0	-1.71	-1.92	-0.55	0.35	Cluster 1
PCMTD2	0	-0.05	-1.5	-0.44	0.03	Cluster 1
LDLRAP1	0	-1.37	-1.42	-0.98	0.15	Cluster 1
SPIB	0	-1.51	-2.01	-0.82	0.16	Cluster 1
RAB44	0	-1.36	0.29	-0.22	-0.18	Cluster 2
CD99	0	-0.54	0.94	0.31	0.26	Cluster 2
MYL9	0	-0.7	2.51	-0.29	0.25	Cluster 2
ESAM	0	-0.69	1.21	0.15	0.16	Cluster 2
TREML1	0	-0.73	2.23	-0.26	0.22	Cluster 2
CARS1	0	-0.34	1.05	-0.18	0.16	Cluster 2
OAS2	0	-0.48	2.86	0.16	0.51	Cluster 2
TAPBP	0	-0.47	0.82	-0.37	0.3	Cluster 2
F13A1	0	-0.08	1.78	0.51	0.39	Cluster 2
CISH	0	-0.27	2.06	0.1	0.25	Cluster 2
RHOC	0	-0.9	0.86	-0.01	0.17	Cluster 2
CDKN1A	0	-0.51	1.13	0.18	0.41	Cluster 2
GAPDH	0	-0.06	1.22	0.11	0.11	Cluster 2
HPR	0	-0.16	6.36	1.83	0.38	Cluster 2
HP	0	-0.16	6.36	1.83	0.38	Cluster 2
SPATS2L	0	-0.43	1.07	0.43	0.23	Cluster 2
PF4V1	0	-0.85	0.26	-0.24	-0.37	Cluster 2
ACER2	0	-0.84	1.1	0.06	-0.05	Cluster 2
ERP29	0	-0.07	1.34	0.17	0.25	Cluster 2
ITGB5	0	-1.04	1.95	0.2	0.13	Cluster 2
TOMM40L	0	-0.28	1.65	0.28	-0.03	Cluster 2
ACAD10	0	-0.16	1.15	0.19	0.4	Cluster 2
CTTN	0	-0.41	1.47	-0.04	0.25	Cluster 2
SCYL2	0	-0.19	0.91	0.58	0.36	Cluster 2
CAMK2G	0	-0.21	1.1	0.12	0.11	Cluster 2
PDLIM1	0	-1.23	0.67	0.02	0.15	Cluster 2
LGALS3BP	0	-0.69	1.6	0	0.17	Cluster 2
WARS1	0	-0.14	1.87	0.2	0.3	Cluster 2
PPBP	0	-0.99	0.91	0.22	-0.33	Cluster 2
SMOX	0	-1.06	1.39	0.21	0.22	Cluster 2
IL2RA	0	-1.63	4.69	-0.79	0.14	Cluster 2
BMPR2	0	-0.89	0.77	-0.03	0.27	Cluster 2
PARP3	0	-0.36	1.42	0.13	0.19	Cluster 2
THBS1	0	-0.33	1.18	0.52	0.36	Cluster 2
PARVB	0	-0.82	1.35	0.12	0.53	Cluster 2
SELP	0	-0.67	2.02	0.24	0.32	Cluster 2
MPIG6B	0	-1.16	1.07	-0.08	-0.15	Cluster 2
GMPR	0	-0.34	1.97	0.94	0.44	Cluster 2
RTP4	0	-1.05	1.45	-0.11	0.12	Cluster 2
TUBB1	0	-1.09	1.6	0.34	0.24	Cluster 2
TIMP1	0	-0.27	1.71	0.2	0	Cluster 2
CCND3	0	-0.47	0.88	-0.31	0.15	Cluster 2
SIAH2	0	-0.48	1.07	0.28	0.69	Cluster 2
UBQLN2	0	-1.33	0.23	-0.28	0.15	Cluster 2
ISG15	0	-0.63	5.77	-0.25	1.05	Cluster 2
SMIM1	0	-0.96	1.87	-0.21	-0.24	Cluster 2
CLU	0	-0.6	3.32	0.3	0.65	Cluster 2
TMEM268	0	-0.52	1.19	0.04	0.13	Cluster 2
GP6	0	-1.09	0.71	-0.23	-0.26	Cluster 2
FBXO6	0	-0.37	2.59	0.16	0.38	Cluster 2
TARS1	0	-0.33	0.88	0.05	0.29	Cluster 2
COMMD3	0	-0.89	0.15	-0.33	-0.19	Cluster 2
PLA2G4C	0	-1	2.58	-0.33	-0.02	Cluster 2
OLFM4	0	-2.65	3.73	1.19	-1.44	Cluster 2
APOL6	0	-0.7	4.03	0.12	0.42	Cluster 2
ATOX1	0	-0.39	1.08	0.03	0.14	Cluster 2
RAB6B	0	-0.29	3.27	0.28	0.4	Cluster 2
H2BC12	0	-0.39	0.87	-0.12	0.16	Cluster 2
HACD4	0	-0.43	0.99	0.6	0.04	Cluster 2
APOL2	0	-0.21	3.14	0.09	0.42	Cluster 2
CXCL10	0	-2.13	2.57	-0.05	0.24	Cluster 2
C1RL	0	-0.54	1.16	-0.14	-0.38	Cluster 3
ADGRE5	0	0.17	0.67	-0.91	-0.16	Cluster 3
ETV6	0	0.33	1.02	-0.23	-0.01	Cluster 3
NUDT22	0	-0.03	1.12	-0.28	0.05	Cluster 3
CSRNP1	0	0.29	1.2	-0.62	0.46	Cluster 3
TRAFD1	0	0.07	2.16	-0.32	-0.22	Cluster 3
PLAC8	0	0.02	3.78	0.15	-0.15	Cluster 3
BCL6	0	0.61	1.07	-0.71	-0.46	Cluster 3
CTSZ	0	0.16	1.49	-0.11	-0.21	Cluster 3
IDO1	0	0.2	1.9	-0.15	-0.4	Cluster 3
RHBDF2	0	-0.28	2.03	-0.55	0.39	Cluster 3
ARHGAP26	0	0.41	0.87	-0.4	-0.3	Cluster 3
SEL1L3	0	-0.2	1.19	-0.12	0.03	Cluster 3
UBE2L6	0	-0.24	2.8	-0.18	0.24	Cluster 3
RNF213	0	0.23	2.09	-0.32	0.08	Cluster 3
GRIPAP1	0	0.08	0.87	-0.44	-0.13	Cluster 3
SSH3	0	-0.05	1.21	-0.06	0	Cluster 3
PSMB2	0	-0.15	1.18	-0.48	0.23	Cluster 3
PML	0	-0.52	1.06	-0.61	0.39	Cluster 3
BST2	0	-0.19	1.33	-0.55	-0.09	Cluster 3
IFI27	0	-0.01	3.53	0.1	0.28	Cluster 3
ADAMTSL4	0	-0.15	1.9	-0.4	-0.13	Cluster 3
IGF2BP3	0	-0.11	1.33	0.09	0.01	Cluster 3
GFOD1	0	0.8	1.38	-0.62	0.53	Cluster 3
CD151	0	0.43	0.89	-0.37	0.29	Cluster 3
AZU1	0	-0.23	1.52	-0.29	-0.1	Cluster 3
CNIH4	0	0.27	2.48	-0.25	-0.91	Cluster 3
PTK2B	0	-0.1	1.28	-0.27	0.17	Cluster 3
IFIH1	0	0.36	2.55	-0.37	0.36	Cluster 3
DAPP1	0	0.18	1.92	-0.31	-0.18	Cluster 3
MPC1	0	0.18	0.88	-0.03	0.14	Cluster 3
TBC1D8	0	0.01	2.43	0.15	-0.02	Cluster 3
EPAS1	0	-0.01	1.15	-0.33	0.25	Cluster 3
SOCS3	0	0.75	4.43	-0.81	0.05	Cluster 3
RHOG	0	-0.02	0.95	-0.25	-0.33	Cluster 3
IFITM3	0	-0.62	2.09	-0.84	-0.85	Cluster 3
DDX60	0	-0.03	2.05	-0.71	0.8	Cluster 3
LAMTOR2	0	-0.22	0.83	-0.15	-0.21	Cluster 3
GBP3	0	-0.32	3.41	-0.69	-0.22	Cluster 3
FFAR2	0	0.03	1.61	-0.65	-0.58	Cluster 3
ZNF267	0	0.22	1.78	-0.23	-0.04	Cluster 3
PARP15	0	-1.03	1.73	-0.63	-0.28	Cluster 3
BAK1	0	-0.18	1.04	-0.18	0.11	Cluster 3
A4GALT	0	0.02	2.26	-0.01	-0.05	Cluster 3
EIF2AK2	0	0.06	1.34	-0.53	-0.06	Cluster 3
PARP9	0	0.08	2.02	-0.44	-0.04	Cluster 3
CYSTM1	0	0.08	1.41	-0.05	-0.43	Cluster 3
KCTD14	0	-0.32	3.8	-0.79	0.47	Cluster 3
DTX3L	0	-0.13	2.24	-0.05	0.08	Cluster 3
DENND1A	0	-0.49	0.88	-0.29	-0.14	Cluster 3
AP5B1	0	0.19	1.05	-0.94	0.22	Cluster 3
CASP10	0	-0.35	0.86	-0.47	0.33	Cluster 3
BATF3	0	-0.46	1.39	-0.33	-0.57	Cluster 3
MVP	0	0.47	1.28	-0.39	0.09	Cluster 3
ATP11A	0	0.27	0.89	-0.37	0	Cluster 3
GBP6	0	-0.5	3.27	-0.97	-0.19	Cluster 3
CDKN2D	0	-0.39	0.97	-0.56	0.01	Cluster 3
EHD1	0	0.34	1.04	-0.26	0.28	Cluster 3
GM2A	0	0.29	1.63	-0.22	0.1	Cluster 3
ATXN1	0	0.48	1.06	-0.13	0.32	Cluster 3
S100A6	0	0	1.47	0.18	0.02	Cluster 3
RELT	0	-0.07	0.38	-0.89	-0.07	Cluster 3
FNDC3B	0	0.26	1.27	-0.51	-0.07	Cluster 3
PGS1	0	-0.32	1.24	-0.34	0.11	Cluster 3
PTPN1	0	0.17	0.86	-0.15	0.44	Cluster 3
GRAMD1A	0	-0.34	0.92	-0.4	0.26	Cluster 3
PYCARD	0	0.3	1.84	-0.3	0.03	Cluster 3
TSPO	0	-0.29	1.58	-0.97	-0.02	Cluster 3
COLGALT1	0	-0.15	0.99	0.07	-0.01	Cluster 3
CLTA	0	0.11	1.21	0.03	0.07	Cluster 3
DHX58	0	-0.26	1.76	-1.34	-0.09	Cluster 3
RILPL2	0	-0.06	0.89	-0.37	-0.42	Cluster 3
IFI6	0	-0.11	3.51	-1.4	-0.85	Cluster 3
ALPK1	0	-0.12	2.49	-0.16	-0.02	Cluster 3
HCK	0	0.43	1.24	-0.03	0.1	Cluster 3
ETV7	0	0.08	2.81	-0.18	-0.25	Cluster 3
CLEC4G	0	-1.04	1.85	-0.54	-0.27	Cluster 3
TICAM1	0	0.04	1.12	-0.48	0.14	Cluster 3
STAT2	0	0.13	1.51	-0.38	-0.05	Cluster 3
CCRL2	0	0.3	1.74	-0.1	0.19	Cluster 3
CYBC1	0	-0.24	0.93	-0.6	0.19	Cluster 3
OGFR	0	-0.27	1.11	-0.54	0.6	Cluster 3
PARP14	0	-0.01	2.33	-0.65	0.06	Cluster 3
XRN2	0	0	0.8	-0.04	-0.1	Cluster 3
GRN	0	0.52	0.98	-0.28	0.05	Cluster 3
NDUFB4	0	-0.82	0.08	-0.72	-0.73	Cluster 3
CYFIP1	0	0.02	1.16	0.11	0.02	Cluster 3
NLRP3	0	-0.42	1.46	-0.35	-0.23	Cluster 3
TRIM38	0	-0.15	1.34	-0.35	0.3	Cluster 3
NCK2	0	0.03	0.96	-0.21	0.31	Cluster 3
HSPA1A	0	0.68	1.28	-0.42	0.31	Cluster 3
HSPA1B	0	0.68	1.28	-0.42	0.31	Cluster 3
PSME2	0	0.08	1.68	-0.39	0.4	Cluster 3
IFITM1	0	-0.71	1.39	-0.83	-0.5	Cluster 3
FAM89A	0	0.02	3.87	0.03	-0.58	Cluster 3
OAS3	0	-0.03	2.49	-0.81	0.13	Cluster 3
IL1RAP	0	0.44	1.81	-0.36	-0.26	Cluster 3
IRF7	0	0.03	2.44	-1.19	0.12	Cluster 3
TNNI2	0	0.21	0.97	-0.59	-0.18	Cluster 3
TRIM14	0	-0.1	0.75	-0.95	0.23	Cluster 3
TM2D1	0	-0.58	0	-0.93	-0.52	Cluster 3
PRR13	0	-0.12	1.05	-0.17	-0.58	Cluster 3
EPSTI1	0	0.32	1.71	-0.43	-0.48	Cluster 3
ZNFX1	0	0.44	1.02	-0.23	0.05	Cluster 3
TRIM25	0	0.08	1.81	-0.37	-0.06	Cluster 3
IFI35	0	0.33	1.65	-0.43	0.24	Cluster 3
KLHL2	0	0.39	0.84	-0.52	-0.35	Cluster 3
TAP1	0	-0.16	1.13	-0.26	0.27	Cluster 3
SPATC1	0	-0.26	1.35	-1.67	-0.05	Cluster 3
NRGN	0	-1.43	0.65	-1.09	-0.4	Cluster 3
BIK	0	-0.23	1.4	-0.07	0.09	Cluster 3
STN1	0	-0.42	2.12	-0.42	-0.15	Cluster 3
TBC1D2	0	0.25	0.98	-0.14	-0.13	Cluster 3
RBCK1	0	-0.44	0.33	-0.81	-0.02	Cluster 3
CFLAR	0	0.13	1.16	-0.11	-0.41	Cluster 3
HMOX1	0	0	3.78	0.31	0.01	Cluster 3
IL1B	0	0.18	1.56	-0.52	-0.4	Cluster 3
MIDN	0	0.06	0.36	-0.84	0	Cluster 3
OASL	0	-0.33	2	-0.39	-0.04	Cluster 3
AQP3	0	-0.56	2.17	-0.44	0.01	Cluster 3
LGALS9	0	0.28	1.13	-0.31	0.16	Cluster 3
LGALS9B	0	0.28	1.13	-0.31	0.16	Cluster 3
LGALS9C	0	0.28	1.13	-0.31	0.16	Cluster 3
NAGK	0	0.06	0.96	0.02	-0.12	Cluster 3
LTBR	0	-0.13	2.11	-0.27	0.04	Cluster 3
UNC93B1	0	-0.38	0.83	-0.74	0.03	Cluster 3
PHF21A	0	0.07	1.36	-0.03	-0.39	Cluster 3
FCER1G	0	-0.14	1.66	0.04	-0.38	Cluster 3
MX1	0	0.22	2.87	-0.52	-0.36	Cluster 3
IFIT2	0	0	2.33	-0.87	-0.46	Cluster 3
CD274	0	-0.01	1.73	-0.65	-0.21	Cluster 3
GBP7	0	-0.53	3.21	-0.37	-0.28	Cluster 3
PTPN2	0	0.32	1.48	-0.07	0.09	Cluster 3
PARP10	0	-0.39	1.32	-0.91	0.33	Cluster 3
SLC7A7	0	0.15	1	-0.88	-0.45	Cluster 3
FES	0	0.46	0.99	-0.32	0.02	Cluster 3
IFIT3	0	0.1	1.87	-0.42	-0.57	Cluster 3
RAB24	0	-0.28	0.89	-0.46	-0.38	Cluster 3
RIGI	0	0.43	1.75	-0.55	0.13	Cluster 3
TYMP	0	0.11	2.15	-1.67	0.21	Cluster 3
HERC5	0	-0.19	1.71	-1	-0.7	Cluster 3
CD63	0	0.07	1.17	-0.05	-0.19	Cluster 3
TNK2	0	0	1.21	-0.63	0.13	Cluster 3
SECTM1	0	-1.54	4.43	-0.94	-0.26	Cluster 3
MX2	0	-0.23	2.17	0.03	-0.25	Cluster 3
SOD2	0	0.07	1.13	-0.61	-0.34	Cluster 3
ARPC1B	0	0.17	1.04	-0.08	0.18	Cluster 3
ZFP36L1	0	-0.26	0.85	-0.53	-0.32	Cluster 3
MS4A6E	0	-0.2	2.93	-0.55	-0.69	Cluster 3
JUNB	0	-0.13	0.71	-0.94	0.05	Cluster 3
SCO2	0	0.69	3.3	-1.39	0.63	Cluster 3
H3-3A	0	-0.06	1.65	-0.07	0.15	Cluster 3
PAGR1	0	0.36	1.23	-0.34	0.11	Cluster 3
XAF1	0	0.05	2.42	-0.65	0.46	Cluster 3
GP1BB	0	-0.82	1.39	-1.75	-1.5	Cluster 3
BCL3	0	-0.02	0.8	-0.89	0.68	Cluster 3
SP140L	0	0.15	1.33	-0.13	0.03	Cluster 3
SCIMP	0	0.14	0.92	-0.34	0.36	Cluster 3
C5AR2	0	0.45	1.29	-0.86	-0.64	Cluster 3
ATP6V1A	0	0.67	2.57	0.5	0.07	Cluster 3
MGAM	0	0.41	1.02	0.09	-0.24	Cluster 3
HK3	0	0.99	2.62	-0.29	-0.39	Cluster 3
CASP4	0	0.36	1.62	0.27	-0.18	Cluster 3
HSBP1	0	0.9	1.14	0.38	-0.2	Cluster 3
PRKCD	0	0.52	0.88	0.12	-0.07	Cluster 3
SNX10	0	1.01	2.66	0.45	-0.18	Cluster 3
FAM241A	0	1.16	3.34	0.35	-0.59	Cluster 3
ATP6V0D1	0	0.17	1.04	-0.07	-0.23	Cluster 3
ARG2	0	1.01	1.71	0.43	-0.52	Cluster 3
LTA4H	0	0.24	1.21	0	-0.33	Cluster 3
FCGR1A	0	1.05	6.44	1.48	0.37	Cluster 3
CASP1	0	0.5	2.88	0.08	0.22	Cluster 3
MS4A6A	0	2.65	4.22	1	-0.12	Cluster 3
SERPINB1	0	0.66	2.76	0.59	-0.09	Cluster 3
RAB10	0	0.38	1.01	0.06	-0.09	Cluster 3
IFNGR2	0	0.33	1.7	0.15	-0.06	Cluster 3
TRPM2	0	1.89	3.49	-0.66	-0.79	Cluster 3
ARHGAP18	0	0.24	1.37	0.71	-0.22	Cluster 3
FCN1	0	1.31	2.94	0.65	-0.29	Cluster 3
TRIB1	0	1.17	1.83	0.36	-0.36	Cluster 3
PLP2	0	0.19	0.92	0.42	-0.15	Cluster 3
RTN4	0	0.39	1.15	-0.07	-0.23	Cluster 3
ANXA3	0	0.33	1.4	-0.24	-0.36	Cluster 3
UPP1	0	0.56	1.34	0	-0.7	Cluster 3
ADAR	0	0.44	1.29	0.07	0.19	Cluster 3
VIM	0	0.69	1.1	0.21	0.15	Cluster 3
CAPG	0	0.28	1.39	0.44	0.29	Cluster 3
PGAM1	0	0	1.17	0.16	-0.2	Cluster 3
SLA	0	0.18	1.81	0.31	-0.09	Cluster 3
S100A2	0	1.15	3.03	0.65	-1.21	Cluster 3
C19ORF38	0	0.9	1.36	0.02	-0.27	Cluster 3
RNASE6	0	0.38	1.95	0.25	-0.52	Cluster 3
PYGL	0	1.95	2.49	0.59	-0.02	Cluster 3
STX11	0	0.75	2.65	-0.05	-0.34	Cluster 3
NFIL3	0	0.79	1.51	0.72	-0.16	Cluster 3
CDC42EP3	0	0.52	1.28	0.29	-0.36	Cluster 3
TMBIM6	0	0.29	1.26	0.21	-0.78	Cluster 3
ALOX5	0	1.21	1.46	0.81	0.44	Cluster 3
SGSH	0	0.66	1.09	-0.13	-0.23	Cluster 3
TLR5	0	0.18	1.28	-0.01	-0.55	Cluster 3
FKBP5	0	0.3	1.83	0.23	-0.22	Cluster 3
GPR84	0	1.72	2.83	0.86	0.36	Cluster 3
PEF1	0	-0.05	0.85	0.23	-0.26	Cluster 3
ADGRG3	0	0.45	2.94	0.42	-0.53	Cluster 3
CD163	0	0.63	3.13	0.72	-0.44	Cluster 3
ITGAM	0	1.12	1.77	0.37	0.19	Cluster 3
IL1RN	0	1.16	2.76	0.46	0.04	Cluster 3
MANSC1	0	0.24	0.92	0.74	-0.7	Cluster 3
CLEC7A	0	0.82	0.94	0.37	-0.09	Cluster 3
HEBP1	0	0.58	2.74	-0.3	-0.67	Cluster 3
TNFSF13B	0	0.85	2.96	0.28	0.14	Cluster 3
ALOX5AP	0	1.08	2.36	0.2	-0.66	Cluster 3
VCAN	0	0.63	1.88	0.59	-1.03	Cluster 3
CA4	0	2.95	8.05	3.2	0.79	Cluster 3
MMP8	0	1.38	6.39	1.98	-0.33	Cluster 3
VMP1	0	0.32	2.67	0.74	-0.05	Cluster 3
C11ORF91	0	0.35	1.97	0.43	-0.03	Cluster 3
APMAP	0	1.24	1.54	0.17	-0.24	Cluster 3
PRDX5	0	0.23	0.98	0.09	-0.17	Cluster 3
MS4A4E	0	0.98	4.16	0.14	0.2	Cluster 3
MTHFS	0	1.3	2.24	0.02	-0.61	Cluster 3
DYNLT1	0	0.08	1.71	0.09	-0.28	Cluster 3
ATP6V1B2	0	0.55	1.4	0.56	0.2	Cluster 3
ACSL1	0	0.41	1.51	0.1	-0.74	Cluster 3
IL1R1	0	0.25	1.51	0.01	-0.88	Cluster 3
EMC8	0	0.83	1.59	0.46	0.39	Cluster 3
NIBAN1	0	0.94	1.91	-0.13	-0.35	Cluster 3
MCEMP1	0	2.3	4.59	1.16	-1.12	Cluster 3
DMXL2	0	0.55	2.34	0.39	-0.25	Cluster 3
UGP2	0	0.29	1.2	0.15	0.19	Cluster 3
IFI44L	0	0.45	2.54	0.21	-0.69	Cluster 3
CKAP4	0	0.82	2.12	0.66	0.2	Cluster 3
PSTPIP2	0	0.63	3.18	0.43	-0.25	Cluster 3
B4GALT5	0	0.67	1.39	0.17	-0.23	Cluster 3
CREB5	0	0.1	1.49	0.1	-0.65	Cluster 3
IFI44	0	0.39	2.38	-0.07	-1.04	Cluster 3
MAPK14	0	0.34	2.17	0.16	-0.24	Cluster 3
FCGR2A	0	-0.04	1.17	0.19	-0.37	Cluster 3
FCGR2B	0	-0.04	1.17	0.19	-0.37	Cluster 3
FCGR2C	0	-0.04	1.17	0.19	-0.37	Cluster 3
AIF1	0	0.5	1.63	0.22	-0.08	Cluster 3
RRAGD	0	1.02	2.81	0.41	0.25	Cluster 3
RAB31	0	0.49	1.75	0.1	-0.14	Cluster 3
C1QC	0	0.8	3.36	1.51	0.72	Cluster 3
TNFSF13	0	0.21	1.47	0.12	-0.27	Cluster 3
IRAK3	0	0.49	1.62	0.31	-0.53	Cluster 3
GLRX	0	0.13	1.48	0.34	-0.17	Cluster 3
ALPL	0	1.53	3.1	0.05	-1.03	Cluster 3
SQOR	0	0.4	1.27	0.33	-0.1	Cluster 3
SNX3	0	0.31	1.51	0.18	-0.41	Cluster 3
ADPRH	0	0.86	1.37	0.21	-0.16	Cluster 3
ADGRE1	0	0.84	1.47	-0.01	-0.11	Cluster 3
GYG1	0	0.19	2.35	0.71	0.16	Cluster 3
CHMP4B	0	0.42	0.92	0.24	-0.27	Cluster 3
PLSCR2	0	0.78	3.08	-0.02	-0.09	Cluster 3
GCA	0	0.87	1.51	0.63	-0.83	Cluster 3
PCMT1	0	0.49	1.4	0.2	0.19	Cluster 3
CYBB	0	0.58	1.9	0.68	0.2	Cluster 3
SLC18B1	0	0.3	1.95	0.66	-0.15	Cluster 3
MFSD14B	0	1.25	2.25	0.38	-0.23	Cluster 3
SKAP2	0	0.55	1.09	0.51	-0.11	Cluster 3
LDHA	0	0.49	2.08	0.33	0.31	Cluster 3
ANKRD22	0	0.24	2.49	0.39	-0.49	Cluster 3
S100P	0	2.4	3.47	0.45	-0.94	Cluster 3
SELL	0	0.26	1.84	0.13	0.09	Cluster 3
PPP1R3B	0	1.1	1.7	0.72	-0.58	Cluster 3
BCL2A1	0	0.94	2.63	0.54	-1.26	Cluster 3
TLR4	0	0.59	1.71	0.02	-0.89	Cluster 3
SERPINA1	0	0.96	1.75	0.69	-0.26	Cluster 3
CD177	0	3.14	5.14	-0.06	-1.67	Cluster 3
IL18RAP	0	2.62	5.52	0.77	0.61	Cluster 3
FCGR3B	0	0.44	1.34	0.3	0	Cluster 3
FCGR3A	0	0.44	1.34	0.3	0	Cluster 3
LYN	0	0.34	1.12	0.1	-0.13	Cluster 3
SMPDL3A	0	1.07	4.29	0.85	-0.66	Cluster 3
ATOSB	0	0.36	0.88	0.16	-0.29	Cluster 3
VNN2	0	0.26	2.81	1.31	-1.65	Cluster 3
CD93	0	1.09	1.93	0.05	-0.31	Cluster 3
SORT1	0	0.58	1.55	0.11	-0.24	Cluster 3
RENBP	0	0.86	2.44	0.15	0.01	Cluster 3
NFE2	0	0.77	1.43	0.57	-0.17	Cluster 3
CD1D	0	0.11	1.06	0.26	-0.33	Cluster 3
LITAF	0	0.59	1.16	-0.31	-0.39	Cluster 3
CSTA	0	1.75	4.13	1.09	-1.31	Cluster 3
TADA3	0	0.09	0.86	0.45	0.12	Cluster 3
CASP7	0	0.61	0.85	0.45	-0.31	Cluster 3
CHMP5	0	0.23	0.98	0.04	-0.08	Cluster 3
SLC2A3	0	0.88	1.23	-0.01	-0.19	Cluster 3
SLC2A14	0	0.88	1.23	-0.01	-0.19	Cluster 3
ANXA5	0	0.37	1.49	0.27	-0.2	Cluster 3
SLCO4C1	0	0.93	1.73	0.49	-0.78	Cluster 3
CGAS	0	0.53	1.44	-0.32	-0.71	Cluster 3
FPR2	0	2.11	2.75	1.14	-0.85	Cluster 3
CCR1	0	2.58	3.04	0.55	-0.33	Cluster 3
TMEM140	0	0.66	1.54	-0.06	-0.33	Cluster 3
PLEK	0	0.35	1.22	0.49	0.01	Cluster 3
LYZ	0	1.22	1.15	0.8	0.18	Cluster 3
CEBPB	0	1.45	2.26	-0.09	-0.27	Cluster 3
ZBTB47	0	0.45	1.15	0.1	-0.17	Cluster 3
UBE2H	0	0.77	1.56	0.96	-0.09	Cluster 3
VHL	0	0.44	1.15	0.09	-0.04	Cluster 3
GPR141	0	0.82	2.14	0.53	-0.86	Cluster 3
CST3	0	0.1	1.53	0.28	-0.33	Cluster 3
C3AR1	0	0.42	2.86	0.4	-0.11	Cluster 3
S100A4	0	0.18	1.2	0.31	-0.16	Cluster 3
CASP5	0	2.83	6.11	0.68	0.38	Cluster 3
MCCC1	0	-1.08	-0.43	0.39	0.19	Cluster 4
FYN	0	-1.13	-0.86	0.02	0.91	Cluster 4
CD247	0	-0.99	-1.56	0.04	1.04	Cluster 4
TMEM109	0	-0.89	-0.25	-0.48	0.54	Cluster 4
PANK4	0	-0.85	-0.71	-0.7	0.43	Cluster 4
CA6	0	-1.08	-0.6	0.08	0.97	Cluster 4
PRPF31	0	-0.92	-0.79	-0.3	0.24	Cluster 4
SPNS1	0	-1.15	-0.87	-0.69	0.27	Cluster 4
CEP192	0	-0.92	-0.46	-0.04	0.02	Cluster 4
TRAT1	0	-1.73	-1.35	-0.3	0.32	Cluster 4
EEF1AKMT2	0	-1.05	-1.27	0.21	0.68	Cluster 4
AARS1	0	-0.71	-0.89	-0.05	0.39	Cluster 4
APEX1	0	-1.07	-1.09	-0.01	0.4	Cluster 4
RPS5	0	-0.7	-0.91	0.08	0.75	Cluster 4
TIE1	0	-1.16	-1.17	-0.53	0.23	Cluster 4
PKIG	0	-0.85	-0.83	-0.14	-0.12	Cluster 4
SEPTIN6	0	-1.12	-0.78	-0.32	0.62	Cluster 4
RAD23A	0	-1.04	-0.79	0.39	0.45	Cluster 4
EIF3G	0	-1.1	-0.8	-0.72	0.05	Cluster 4
SPTBN1	0	-1.25	-1.59	-0.4	0.73	Cluster 4
APRT	0	-1.35	-1.12	-0.73	-0.28	Cluster 4
AMT	0	-1.07	-0.76	-0.62	0.19	Cluster 4
LRBA	0	-1	-0.42	-0.46	0.3	Cluster 4
CD22	0	-1.43	-0.79	-0.78	0.3	Cluster 4
GYPA	0	-1.01	-0.1	0.11	0	Cluster 4
GYPE	0	-1.01	-0.1	0.11	0	Cluster 4
GYPB	0	-1.01	-0.1	0.11	0	Cluster 4
LAGE3	0	-0.99	-0.49	-0.28	0.23	Cluster 4
ATM	0	-1.21	-1.12	-0.2	0.14	Cluster 4
CA1	0	-1.21	-0.02	0.29	0.12	Cluster 4
PPP3CC	0	-1.64	-1.67	-0.14	0.28	Cluster 4
KCNA3	0	-1.17	-1.45	-0.12	0.41	Cluster 4
RPS8	0	-0.83	-0.82	0.41	0.75	Cluster 4
S1PR1	0	-1.15	-1.3	0.06	0.7	Cluster 4
CHD3	0	-1.6	-1.5	-0.55	0.63	Cluster 4
RPL13	0	-1.04	-0.56	-0.24	0.22	Cluster 4
CD8A	0	-1.2	-0.98	0.13	0.9	Cluster 4
DCAF16	0	-1.12	-0.35	-0.08	0.31	Cluster 4
COX5A	0	-1.14	-0.05	0.01	-0.02	Cluster 4
H1-4	0	-1.12	-0.26	0.08	-0.01	Cluster 4
RASGRP1	0	-1.21	-1.68	-0.07	0.78	Cluster 4
RBL1	0	-0.84	-0.68	0.04	0.16	Cluster 4
NBN	0	-0.84	-0.06	0.4	0.42	Cluster 4
GPR171	0	-1.25	-1.31	-0.26	0.23	Cluster 4
DYNLL1	0	-1.06	-0.01	0.54	0.24	Cluster 4
HEMGN	0	-0.82	-0.16	0.49	0.25	Cluster 4
UBASH3A	0	-1.45	-1.74	-0.38	0.82	Cluster 4
GTF2I	0	-0.79	-0.87	-0.19	0.18	Cluster 4
CMTM7	0	-0.28	-0.48	0.04	0.88	Cluster 4
TRPM7	0	-0.87	-0.15	-0.07	0.07	Cluster 4
ADORA2A	0	-0.65	-0.86	-0.24	0.42	Cluster 4
BIN1	0	-1.29	-1.1	-0.56	0.61	Cluster 4
TSPAN3	0	-0.89	-1.16	0.02	0.35	Cluster 4
CCR7	0	-1.56	-1.61	-0.06	0.42	Cluster 4
CD84	0	-0.95	-0.91	-0.18	0.38	Cluster 4
SCAMP3	0	-1.27	-0.71	-0.78	0.4	Cluster 4
TBCEL	0	-0.9	-0.18	0.19	0.02	Cluster 4
TCF3	0	-1.26	-1.5	-0.26	-0.15	Cluster 4
DDHD2	0	-0.88	-0.92	-0.03	0.44	Cluster 4
PITPNC1	0	-0.66	-0.81	-0.17	0.48	Cluster 4
PEBP1	0	-0.88	-0.92	0.13	0.65	Cluster 4
CDK2AP2	0	-0.9	-0.52	-0.31	0.2	Cluster 4
ESYT2	0	-1.36	-1.48	-0.07	0.69	Cluster 4
RFX5	0	-0.89	-0.5	-0.64	0.25	Cluster 4
LAT	0	-1.2	-1.2	-0.69	0.46	Cluster 4
CD38	0	-1.08	-1.06	0.02	0.49	Cluster 4
MYC	0	-1.48	-1.03	0.37	0.45	Cluster 4
TBCD	0	-1.06	-1.13	0.02	0.25	Cluster 4
YLPM1	0	-0.87	-1.01	-0.3	0.43	Cluster 4
ARL6IP4	0	-1.25	-0.98	-0.44	0.17	Cluster 4
MRPL23	0	-1.58	-0.54	-0.59	0.35	Cluster 4
MBNL3	0	-1.2	-0.79	-0.13	-0.19	Cluster 4
FANCC	0	-0.83	-0.68	0.14	0.09	Cluster 4
CCAR1	0	-0.81	-0.3	0.2	0.09	Cluster 4
CD7	0	-1.52	-0.35	-0.46	0.29	Cluster 4
HCFC1	0	-0.9	-0.67	-0.01	0.28	Cluster 4
ATP13A2	0	-0.83	-0.73	-0.58	0.25	Cluster 4
PRPF19	0	-1.17	-1.18	0.21	0.75	Cluster 4
UBA2	0	-1.12	-0.38	0.23	-0.01	Cluster 4
LEF1	0	-1.78	-1.59	-0.05	0.76	Cluster 4
RPL26	0	-1.06	-0.23	0.42	0.26	Cluster 4
KDM2B	0	-1.3	-1.11	-0.61	0.22	Cluster 4
DOCK10	0	-0.8	-0.82	-0.34	0.35	Cluster 4
RPL36A	0	-1.04	-0.25	0.14	0.01	Cluster 4
INPPL1	0	-0.99	-0.84	-0.79	0.46	Cluster 4
LIME1	0	-1.07	-0.8	-1	0.14	Cluster 4
ITGA6	0	-0.95	-0.65	-0.42	0.62	Cluster 4
PTBP1	0	-0.86	-0.49	-0.03	0.54	Cluster 4
CLSTN1	0	-0.64	-0.86	-0.16	0.8	Cluster 4
GLCCI1	0	-0.94	-0.38	0.01	0.64	Cluster 4
CXCR5	0	-1.91	-1.93	-0.61	0.38	Cluster 4
ARHGAP17	0	-1.32	-0.91	-0.72	0.24	Cluster 4
STOML2	0	-1.28	-0.85	-0.21	0.43	Cluster 4
TNIK	0	-1.14	-0.92	-0.11	0.48	Cluster 4
FAM117A	0	-1.09	-0.84	0.03	0.64	Cluster 4
RPL18	0	-1.03	-0.77	-0.02	0.21	Cluster 4
CMTM3	0	-0.89	-1.23	0.05	0.7	Cluster 4
RPS15A	0	-0.84	-0.36	0.15	0.13	Cluster 4
HNRNPR	0	-0.97	-0.67	-0.39	0.07	Cluster 4
CD3G	0	-1.21	-1.25	0.1	0.58	Cluster 4
PTGER4	0	-1	-0.64	-0.33	0.47	Cluster 4
KAT2A	0	-1.04	-0.73	-1.04	0.3	Cluster 4
CD3E	0	-1.25	-1.55	0.09	1.11	Cluster 4
CALR	0	-0.36	-0.1	0.19	0.85	Cluster 4
IL7R	0	-1.4	-1.68	-0.16	0.65	Cluster 4
DUSP7	0	-1.12	-0.25	-0.18	-0.08	Cluster 4
CD4	0	-0.86	-0.19	0.22	0.75	Cluster 4
RPL22L1	0	-0.96	-0.68	-0.19	0.2	Cluster 4
BANK1	0	-0.99	-0.86	-0.32	0.08	Cluster 4
ATP10A	0	-1.06	-1.09	-0.67	0.45	Cluster 4
CD52	0	-1.66	-1.42	0.02	-0.34	Cluster 4
AKR1B1	0	-0.7	-0.92	-0.04	0.81	Cluster 4
COPS6	0	-1.22	-1.17	-0.17	0.46	Cluster 4
EPRS1	0	-0.82	-0.23	0.47	0.34	Cluster 4
MAN1A2	0	-0.81	-0.26	0.3	-0.07	Cluster 4
SNRPN	0	-0.5	-0.71	-0.19	0.87	Cluster 4
ANKRD10	0	-1.05	-1.08	-0.41	0.59	Cluster 4
PHB2	0	-0.95	-0.8	0.04	0.42	Cluster 4
NPRL3	0	-1.19	-0.44	0.46	0.14	Cluster 4
MRPL11	0	-0.91	-0.57	0.18	0.24	Cluster 4
PTCD3	0	-0.93	-0.99	-0.03	0.15	Cluster 4
ATOSA	0	-0.82	-0.97	-0.13	0.05	Cluster 4
SPN	0	-0.48	-0.68	0.36	0.97	Cluster 4
RGCC	0	-1.05	-0.73	-0.01	0.52	Cluster 4
RPL28	0	-1.15	-0.86	-0.18	0.09	Cluster 4
WRN	0	-1.02	-0.78	0.04	0.06	Cluster 4
GIMAP6	0	-0.54	-0.47	-0.11	0.85	Cluster 4
POC1B	0	-0.94	-0.17	0.56	0.08	Cluster 4
MS4A1	0	-1.28	-1.49	0	0.09	Cluster 4
IL2RG	0	-0.85	-0.43	0.13	0.94	Cluster 4
NPM1	0	-0.89	-0.71	0.28	0.39	Cluster 4
NFATC3	0	-1.27	-0.69	0.11	0.59	Cluster 4
RPL15	0	-0.52	-0.82	0.01	0.52	Cluster 4
BCAS2	0	-0.91	-0.9	-0.07	-0.03	Cluster 4
IKZF3	0	-1.44	-1.83	-0.16	0.65	Cluster 4
CUTA	0	-1.72	-1	-0.92	0.54	Cluster 4
DDX50	0	-0.83	-0.74	0.02	0.13	Cluster 4
RPL35	0	-0.61	-0.66	0.42	0.92	Cluster 4
NUP210	0	-0.99	-1.22	-0.41	0.9	Cluster 4
NICN1	0	-1.13	-0.7	-0.59	0.16	Cluster 4
BUB3	0	-0.98	-0.99	-0.3	0.02	Cluster 4
IMPDH2	0	-1.07	-1.11	-0.3	0.48	Cluster 4
TMEM14B	0	-0.81	-0.24	0.06	0.36	Cluster 4
NOP53	0	-0.96	-0.85	0.13	0.57	Cluster 4
MAN2A1	0	-0.91	-0.24	0.02	0.27	Cluster 4
GFUS	0	-0.98	-1.04	-0.21	0.45	Cluster 4
PLD4	0	-1.93	-1.22	-0.64	-0.14	Cluster 4
CLEC2D	0	-1.39	-1.57	-0.16	0.22	Cluster 4
EIF2A	0	-0.97	-0.23	0.13	0.14	Cluster 4
ABLIM1	0	-1.3	-1.81	0.13	0.9	Cluster 4
KLF8	0	-0.95	-0.78	-0.54	0.32	Cluster 4
NUTF2	0	-0.88	0.01	-0.09	0.45	Cluster 4
H2AC25	0	-1.74	-0.69	0.14	0.26	Cluster 4
H2BC9	0	-1.95	-1.51	0.34	0.71	Cluster 4
KIAA0040	0	-1.03	-1.23	0.07	0.53	Cluster 4
SNURF	0	-0.52	-0.73	-0.15	0.93	Cluster 4
H2AC17	0	-1.64	-0.96	0.64	0.62	Cluster 4
H2AC16	0	-1.79	-0.47	0.12	0.41	Cluster 4
GPR183	0	-1.59	-1.84	0.09	0.37	Cluster 4
HHEX	0	-0.83	-0.89	-0.01	0.04	Cluster 4
H2AC15	0	-1.85	-1.25	0.19	0.9	Cluster 4
H2AC13	0	-1.85	-1.25	0.19	0.9	Cluster 4
GIMAP1	0	-1.04	-0.65	-0.11	0.65	Cluster 4
MEX3C	0	-1	-1.25	0.3	0.81	Cluster 4
BCL2	0	-1.92	-1.29	-0.59	-0.15	Cluster 4
NDUFA3	0	-1.31	-1.54	-0.21	-0.38	Cluster 4
KIAA1143	0	-1.34	-0.42	-0.14	-0.39	Cluster 4
GRAP2	0	-1	-0.04	-0.22	0.54	Cluster 4
EP400	0	-1.19	-1.2	-0.74	0.52	Cluster 4
RPL21	0	-0.88	-0.35	-0.05	0	Cluster 4
H2AC4	0	-1.06	-0.74	-0.04	0.34	Cluster 4
FEM1B	0	-0.81	-0.38	-0.03	0.23	Cluster 4
LBH	0	-1.06	-0.47	0.03	0.57	Cluster 4
CENPV	0	0.08	-1.11	1.33	0.46	Cluster 4
HLA-DRB5	0	-0.67	-1.85	0.12	0.48	Cluster 4
ITK	0	-0.78	-1.42	0.13	0.99	Cluster 4
MKRN1	0	0.09	-0.23	1.15	0.06	Cluster 4
PPIB	0	-0.03	-0.81	0.18	0.38	Cluster 4
RPL12	0	-0.77	-0.87	0.01	-0.07	Cluster 4
HIPK1	0	-0.06	-0.69	0.94	0.12	Cluster 4
PPM1A	0	0.32	-0.57	0.8	0.39	Cluster 4
GIMAP8	0	-0.5	-0.88	0.27	0.77	Cluster 4
MAT2A	0	-0.13	-1.21	0.18	0.25	Cluster 4
CALCOCO1	0	-0.12	-0.95	0.46	0.52	Cluster 4
CTSW	0	-1.34	-2.07	0.38	1.18	Cluster 4
PARP1	0	-0.72	-1.5	0.09	0.56	Cluster 4
KLF12	0	-1.22	-1.75	0.03	0.44	Cluster 4
ABCB10	0	-0.34	-0.87	0.77	0.46	Cluster 4
HLA-DQA1	0	-0.56	-1.82	0.14	0.48	Cluster 4
HBA2	0	-0.62	-1.71	0.02	-0.23	Cluster 4
HBA1	0	-0.62	-1.71	0.02	-0.23	Cluster 4
BNIP3L	0	-0.89	-0.95	0.67	0.2	Cluster 4
SLC30A9	0	-0.79	-0.32	0.92	0	Cluster 4
TCF20	0	-0.31	-0.93	0.11	0.48	Cluster 4
RPN1	0	-0.64	-0.8	0.5	0.68	Cluster 4
UCP2	0	-0.68	-1.37	0.99	0.65	Cluster 4
SLC25A38	0	-0.28	-1.73	0.48	0.36	Cluster 4
H1-5	0	-0.87	-1.49	1.29	1.08	Cluster 4
ADIPOR1	0	0.17	-0.43	1.14	0.36	Cluster 4
MINDY4	0	-0.25	-0.7	1.18	0.48	Cluster 4
FECH	0	-0.09	-1.78	1.19	0.11	Cluster 4
HSPH1	0	-0.07	-0.8	0.56	0.67	Cluster 4
NCBP3	0	-0.33	-0.83	0.13	0.25	Cluster 4
PPIAL4H	0	-0.12	-0.65	0.41	1.08	Cluster 4
PPIAL4C	0	-0.12	-0.65	0.41	1.08	Cluster 4
PPIAL4A	0	-0.12	-0.65	0.41	1.08	Cluster 4
PPIAL4E	0	-0.12	-0.65	0.41	1.08	Cluster 4
PPIAL4F	0	-0.12	-0.65	0.41	1.08	Cluster 4
PPIAL4G	0	-0.12	-0.65	0.41	1.08	Cluster 4
PPIAL4D	0	-0.12	-0.65	0.41	1.08	Cluster 4
ACP1	0	-1.01	-1.07	0.59	0.48	Cluster 4
SOX6	0	-1.13	-0.7	0.62	0.12	Cluster 4
SPTA1	0	-0.14	-0.43	1.91	0.07	Cluster 4
BTG1	0	0.03	-1.43	0.13	0.33	Cluster 4
COMT	0	-0.56	-0.98	0.02	0.56	Cluster 4
MXI1	0	0.07	-0.42	1.25	0.36	Cluster 4
ZPR1	0	-0.07	-0.47	0.24	0.88	Cluster 4
YOD1	0	-0.15	-1	0.57	0.2	Cluster 4
RHBDD1	0	-0.55	-0.31	0.81	0.36	Cluster 4
BTBD6	0	-0.81	-1.37	0.04	0.87	Cluster 4
SSBP3	0	-1.14	-0.97	0.88	0.25	Cluster 4
GMDS	0	-0.64	-1.22	0.76	0.41	Cluster 4
FAXDC2	0	-0.21	-0.94	1.03	0.39	Cluster 4
ENKD1	0	-0.29	-0.85	0.98	-0.13	Cluster 4
RPL3	0	-0.41	-0.96	0.18	0.84	Cluster 4
TACC1	0	0.13	-1.57	0.54	0.34	Cluster 4
PRDX2	0	-0.41	-0.86	1.61	0.25	Cluster 4
EIF2AK3	0	-0.07	-0.99	0.23	0.12	Cluster 4
TPT1	0	-1.24	-0.6	0.55	-0.07	Cluster 4
SF3A1	0	-0.3	-0.88	0.24	0.22	Cluster 4
NOSTRIN	0	-0.83	-0.81	1.07	0.69	Cluster 4
DECR1	0	-0.83	-0.18	0.65	0.12	Cluster 4
HLA-DRA	0	-0.48	-1.67	0.16	0.23	Cluster 4
E2F2	0	-0.38	-0.76	1.42	0.25	Cluster 4
MBTPS1	0	-0.66	-1.21	0.03	0.81	Cluster 4
BACE2	0	0.27	-1.33	1.68	0.28	Cluster 4
IFRD2	0	-0.03	-1.34	0.97	0.28	Cluster 4
PRF1	0	-0.64	-1.92	0.45	0.77	Cluster 4
CCT3	0	-0.22	-0.81	0.4	0.59	Cluster 4
QARS1	0	-0.08	-0.99	0.17	0.72	Cluster 4
RNF152	0	-0.8	-1.4	0.44	-0.53	Cluster 4
PEA15	0	-0.72	-1.19	0.3	0.56	Cluster 4
SNRPD3	0	-0.38	-1.01	0.31	0.5	Cluster 4
TEX2	0	-0.2	-0.52	0.85	0.14	Cluster 4
EIF3K	0	-0.3	-0.65	0.29	0.88	Cluster 4
GZMK	0	-0.29	-0.96	1.16	1.13	Cluster 4
CBX7	0	-0.02	-1.28	0.07	0.26	Cluster 4
ANKRD6	0	-0.1	-0.59	1.37	0.72	Cluster 4
RABGAP1L	0	-0.48	-1.07	0.1	0.09	Cluster 4
NSD3	0	-0.13	-1.04	0.11	0.15	Cluster 4
HNRNPAB	0	-0.53	-0.97	0.33	0.66	Cluster 4
RPL19	0	-0.29	-0.45	0.5	0.97	Cluster 4
KLHDC2	0	-0.94	-0.91	0.28	0.06	Cluster 4
DNAI2	0	-0.13	-0.88	1.91	0.69	Cluster 4
ESYT1	0	-0.77	-1.49	0.08	0.73	Cluster 4
GPX1	0	-0.49	-1.82	1.25	0.08	Cluster 4
RANBP10	0	-0.33	-1.88	1.47	0.44	Cluster 4
SLC16A1	0	-0.75	-0.36	0.91	0.03	Cluster 4
MINK1	0	-0.17	-1.68	0.06	0.2	Cluster 4
DCAF12	0	-0.02	-0.14	1.77	0.21	Cluster 4
SLC25A39	0	-0.35	-1.39	1.24	0.09	Cluster 4
SLC4A1	0	-0.21	-0.44	1.87	0.36	Cluster 4
DMTN	0	-0.5	-0.62	1.48	0.24	Cluster 4
SRP68	0	-0.32	-0.87	0.09	0.67	Cluster 4
GPX4	0	-0.38	-0.55	1.36	0.4	Cluster 4
PDXP	0	-0.44	-0.82	0.22	0.19	Cluster 4
ANXA6	0	-0.34	-0.88	0.17	0.65	Cluster 4
CXCR4	0	-0.09	-1.21	0.42	0.16	Cluster 4
FBXO7	0	-0.44	-1.13	0.69	0.09	Cluster 4
PHLPP2	0	-0.7	-1.19	0.26	-0.05	Cluster 4
PSMD9	0	-0.09	-1.56	0.44	0.17	Cluster 4
P4HTM	0	-1.18	-1.82	0.41	0.54	Cluster 4
CCS	0	-0.39	-0.79	1.06	0.27	Cluster 4
SLFN14	0	0.19	-0.37	1.08	0.41	Cluster 4
HCST	0	-1.06	-1.53	0.04	-0.47	Cluster 4
HSP90AB1	0	-0.12	-0.84	0.26	0.65	Cluster 4
TOR1A	0	0.17	-1	0.95	0.24	Cluster 4
CD2BP2	0	-0.06	-0.85	0.12	0.35	Cluster 4
PTAR1	0	-0.22	-1.01	0.02	0.15	Cluster 4
THYN1	0	-0.25	-0.63	0.16	0.83	Cluster 4
TUBB6	0	-0.66	-1.09	0.77	0.13	Cluster 4
TFDP2	0	-0.91	-0.54	0.65	0.39	Cluster 4
H2BC15	0	-0.98	-1.38	-0.03	-0.44	Cluster 4
SESN3	0	-0.33	-1.45	0.96	0.05	Cluster 4
EEF2	0	-0.36	-0.92	0.27	0.38	Cluster 4
STRADB	0	0.64	-1.25	1.65	0.45	Cluster 4
SPECC1	0	0.2	-1.73	1.12	0.66	Cluster 4
ZER1	0	-0.34	-0.67	0.99	0.33	Cluster 4
SIRPG	0	0.07	-1.63	0.08	1.08	Cluster 4
THY1	0	-0.04	-1.59	0.67	1.19	Cluster 4
UBB	0	0.07	-1.13	0.94	0.27	Cluster 4
PEX19	0	0.18	-0.67	1.12	0.36	Cluster 4
AMFR	0	0.26	-0.8	0.78	0.18	Cluster 4
DDB1	0	-0.22	-0.82	0.49	0.82	Cluster 4
SERPINB9	0	-1.02	-1.87	0.05	0.71	Cluster 4
RHD	0	-0.4	-1.17	1.05	0.22	Cluster 4
RHCE	0	-0.4	-1.17	1.05	0.22	Cluster 4
MRPS21	0	-0.64	-0.87	0.6	0.76	Cluster 4
GZMB	0	-0.15	-1.59	0.39	0.5	Cluster 4
EPB42	0	-0.23	-0.89	1.68	0.48	Cluster 4
DEFA3	0	0.19	-0.42	1.25	0.65	Cluster 4
DEFA1	0	0.19	-0.42	1.25	0.65	Cluster 4
DEFA1B	0	0.19	-0.42	1.25	0.65	Cluster 4
HYAL3	0	-0.35	-0.97	1.51	0.24	Cluster 4
RBM38	0	-0.42	-1.56	0.78	0.33	Cluster 4
GHITM	0	-0.37	-0.05	0.83	0.24	Cluster 4
FBL	0	-0.42	-1.18	0.03	0.51	Cluster 4
ELOF1	0	-0.05	-1.36	0.51	0.42	Cluster 4
CLC	0	-0.99	-1.92	1.43	0.26	Cluster 4
ITGB7	0	-0.7	-1.07	0.08	0.55	Cluster 4
FOXK2	0	-0.11	-0.87	0.38	0.41	Cluster 4
BCL2L1	0	-0.44	-0.76	1.1	0.16	Cluster 4
BABAM1	0	-0.15	-0.8	1.11	0.33	Cluster 4
AHSP	0	-1.77	-1.67	1.31	0.33	Cluster 4
ALOX15	0	-0.2	-1.17	1.44	0.67	Cluster 4
GLRX5	0	-0.2	-0.97	0.88	0.18	Cluster 4
ATP2B1	0	-0.1	-1.61	0.28	0.37	Cluster 4
SRPK2	0	-0.47	-2.35	0.31	0.14	Cluster 4
TRAK2	0	-0.65	-0.3	1.3	0.36	Cluster 4
TESC	0	-1.36	-0.94	1.03	0.22	Cluster 4
EPB41	0	0.24	-0.54	1.25	0.45	Cluster 4
RPL10	0	-0.31	-0.82	0.4	0.79	Cluster 4
IL2RB	0	-0.73	-2.42	0.21	0.7	Cluster 4
UBA52	0	-0.58	-0.86	0.42	0	Cluster 4
H1-3	0	-1.27	-0.8	1.69	0.84	Cluster 4
RPL35A	0	-0.49	-0.45	0.8	0.46	Cluster 4
TRAC	0	-1.16	-1.95	0.25	1.04	Cluster 4
ARL4A	0	-0.9	-0.73	0.33	-0.04	Cluster 4
MXD4	0	-0.99	-1.67	0.23	0.26	Cluster 4
MRPS6	0	-1.09	-1.43	0.35	0.11	Cluster 4
H2AC14	0	-1.19	-1.34	0.64	0.84	Cluster 4
RABL6	0	-0.26	-1.24	0.21	0.78	Cluster 4
H2BC4	0	-0.76	-1	1.31	0.97	Cluster 4
H2AC12	0	-0.91	-1.34	0.37	0.65	Cluster 4
IGHG3	0	-0.6	-1.75	0.35	0.51	Cluster 4
IGHG2	0	-0.6	-1.75	0.35	0.51	Cluster 4
IGHG1	0	-0.6	-1.75	0.35	0.51	Cluster 4
IGHG4	0	-0.6	-1.75	0.35	0.51	Cluster 4
IGHA1	0	-1.25	-1.89	0.05	-0.24	Cluster 4
IGHA2	0	-1.25	-1.89	0.05	-0.24	Cluster 4
TENT5C	0	-0.04	-1.07	1.74	0.2	Cluster 4
RPL7A	0	-0.23	-0.88	0.61	0.81	Cluster 4
SHLD1	0	-0.58	-0.99	0.3	-0.01	Cluster 4
JCHAIN	0	-0.23	-2.68	0.61	0.09	Cluster 4

## Sheet: Fig 3 VSV-SUDV7 STEM
Human.gene.name	D-7	D0	D3	D6	D21	D35	Cluster
ABCB10	0	0.27	0.14	0.6	1.19	0.99	Cluster 1
ACADVL	0	0.26	-0.07	-0.05	0.85	0.58	Cluster 1
ACER2	0	0.1	-0.08	0.32	0.74	0.82	Cluster 1
ADIPOR1	0	0.49	0.04	0.58	0.81	0.69	Cluster 1
AGTPBP1	0	0.12	-0.15	0.1	0.86	0.62	Cluster 1
AHSP	0	0.06	-0.25	0.75	0.84	0.61	Cluster 1
ALAS2	0	0.45	0.22	1.26	0.82	1.11	Cluster 1
AMFR	0	0.73	0.18	0.63	0.86	0.82	Cluster 1
ANKRD6	0	0.33	0.03	0.72	0.87	0.81	Cluster 1
AQP3	0	0.42	0.24	0.46	0.97	0.81	Cluster 1
ARHGAP42	0	-0.33	-0.22	0.39	0.86	1.01	Cluster 1
ARHGEF12	0	0.16	-0.12	0.64	0.78	0.83	Cluster 1
ARL4A	0	0.06	0.08	1.18	1.05	0.74	Cluster 1
ATRNL1	0	0.05	-0.13	0.52	1.06	0.44	Cluster 1
BACE2	0	0.45	-0.14	1.1	0.83	0.88	Cluster 1
BCL2L1	0	1.06	0.02	1.19	0.55	0.68	Cluster 1
BNIP3L	0	0.27	-0.16	0.93	0.93	0.79	Cluster 1
BRAP	0	0.13	-0.33	0.06	0.82	0.61	Cluster 1
BTF3L4	0	0.05	-0.19	0.17	0.82	0.25	Cluster 1
CA1	0	-0.08	-0.54	0.88	0.86	0.82	Cluster 1
CENPI	0	-0.08	-0.31	0.51	1.44	0.51	Cluster 1
CEP44	0	0.19	0.16	0.49	1.42	0.92	Cluster 1
CLIC4	0	0.66	-0.02	0.62	0.86	0.72	Cluster 1
CR1L	0	0.29	-0.05	0.65	1.08	0.84	Cluster 1
CREG1	0	-0.01	-0.23	0.84	0.87	0.72	Cluster 1
DCAF12	0	0.68	0.27	1.09	0.75	0.76	Cluster 1
DMTN	0	0.96	0.37	1.36	0.82	0.88	Cluster 1
DNAI2	0	0.61	0.17	1.16	1.15	1.12	Cluster 1
EIF2AK1	0	0.15	-0.11	0.68	0.97	0.82	Cluster 1
EIF5A	0	0.01	0.2	0.57	0.81	0.64	Cluster 1
EIF5AL1	0	0.01	0.2	0.57	0.81	0.64	Cluster 1
EPB42	0	0.62	0.31	1.22	1.12	0.96	Cluster 1
EVI5	0	0.3	-0.28	0.23	0.99	0.74	Cluster 1
FAM210B	0	0.26	-0.28	0.9	0.77	0.69	Cluster 1
FBXO7	0	0.51	0.15	1	0.78	0.73	Cluster 1
FECH	0	0.67	-0.23	1.3	0.84	0.83	Cluster 1
FOXO4	0	0.81	0.14	0.37	0.64	0.38	Cluster 1
GABARAPL2	0	0.27	-0.17	0.96	0.91	0.75	Cluster 1
GAPVD1	0	0.15	-0.11	0.1	0.81	0.61	Cluster 1
GINM1	0	-0.08	-0.36	0.13	1.13	0.8	Cluster 1
GIPC2	0	-0.21	-0.73	0.88	0.19	0.13	Cluster 1
GLCCI1	0	0.28	-0.3	0.02	0.85	0.67	Cluster 1
GMPR	0	0.61	0.07	1.05	0.8	0.9	Cluster 1
GTDC1	0	0.25	-0.01	0.33	0.86	0.64	Cluster 1
HADHB	0	0.05	-0.11	0.9	0.98	1.09	Cluster 1
HDAC11	0	1.21	0.88	1.54	1.1	1.22	Cluster 1
HYAL3	0	0.87	0.23	1.37	0.86	1.11	Cluster 1
ICAM4	0	0.62	0.5	0.68	0.8	0.87	Cluster 1
IFI30	0	0.28	0.13	-0.13	0.8	0.41	Cluster 1
IFIT5	0	1.3	0.22	0.98	0.92	0.86	Cluster 1
IFRD2	0	0.63	0.07	0.97	0.82	0.86	Cluster 1
KIF23	0	0.05	-0.72	0.22	0.99	0.63	Cluster 1
KLF1	0	0.82	0.37	0.88	0.35	0.62	Cluster 1
MAPK8	0	-0.19	-0.54	0.11	1.03	0.7	Cluster 1
MBNL3	0	0.23	-0.26	0.85	0.53	0.45	Cluster 1
MINDY4	0	0.45	0.22	0.61	0.94	0.98	Cluster 1
MKRN1	0	0.63	-0.02	1.05	0.65	0.68	Cluster 1
NFIX	0	0.74	0.24	1.06	0.63	0.88	Cluster 1
NHLRC2	0	0.27	-0.01	0.84	1.22	0.77	Cluster 1
OPA1	0	0.13	-0.41	0.43	1.1	0.59	Cluster 1
HMOX2	0	0.22	-0.04	0.57	0.81	0.78	Cluster 1
PKIG	0	0.44	0.34	0.46	1.02	0.85	Cluster 1
POC1B	0	-0.17	-0.37	0.89	1.03	0.79	Cluster 1
PPIAL4A	0	-0.23	-0.22	0.54	0.65	0.94	Cluster 1
PPIAL4C	0	-0.23	-0.22	0.54	0.65	0.94	Cluster 1
PPIAL4D	0	-0.23	-0.22	0.54	0.65	0.94	Cluster 1
PPIAL4E	0	-0.23	-0.22	0.54	0.65	0.94	Cluster 1
PPIAL4F	0	-0.23	-0.22	0.54	0.65	0.94	Cluster 1
PPIAL4G	0	-0.23	-0.22	0.54	0.65	0.94	Cluster 1
PPIAL4H	0	-0.23	-0.22	0.54	0.65	0.94	Cluster 1
PPM1A	0	0.32	0.09	0.78	0.96	0.7	Cluster 1
PPP1CB	0	0.41	0.18	1.04	0.73	0.29	Cluster 1
PRIM1	0	-0.15	-0.56	0.02	0.97	0.84	Cluster 1
PSMD9	0	0.33	-0.08	0.94	0.75	0.72	Cluster 1
R3HDM4	0	0.81	0.35	0.79	0.44	0.57	Cluster 1
RANBP10	0	0.84	0.2	0.94	0.73	0.89	Cluster 1
RANBP9	0	-0.01	-0.29	0.47	1.16	0.78	Cluster 1
RAP2A	0	0.54	0.12	1.03	0.72	0.66	Cluster 1
RBX1	0	0.02	-0.11	0.8	0.82	0.68	Cluster 1
RHBDD1	0	0.05	0.08	0.86	1.05	0.72	Cluster 1
RHCE	0	0.39	0.07	1.02	1.13	0.93	Cluster 1
RHD	0	0.39	0.07	1.02	1.13	0.93	Cluster 1
RIOK3	0	0.22	0.01	0.73	0.64	0.81	Cluster 1
RMND5A	0	0.23	0.09	1.07	0.84	0.65	Cluster 1
RNF10	0	0.53	0.15	0.8	0.92	0.84	Cluster 1
RPL35A	0	-0.23	-0.69	-0.33	0.65	0.87	Cluster 1
RPS24	0	-0.03	-0.81	-0.15	0.73	0.44	Cluster 1
RPS3A	0	-0.25	-0.83	-0.38	0.44	0.44	Cluster 1
RSC1A1	0	0.22	-0.23	0.37	1.03	0.67	Cluster 1
RTF2	0	0.31	-0.07	-0.09	0.83	0.31	Cluster 1
SHLD1	0	0.33	0	0.96	0.74	0.76	Cluster 1
SLC16A1	0	0.62	0.13	0.91	0.67	0.75	Cluster 1
SLC25A38	0	-0.03	0.01	0.82	0.9	0.96	Cluster 1
SLC25A39	0	0.77	0.4	1.09	0.79	1.02	Cluster 1
SLC4A1	0	1.26	0.33	1.22	0.86	1.17	Cluster 1
SLFN14	0	0.17	-0.04	1.13	0.93	0.98	Cluster 1
SNCA	0	0.72	0.09	1.2	0.83	0.6	Cluster 1
SNX15	0	0.6	0.09	0.75	1.01	0.76	Cluster 1
SPTA1	0	1.02	0.28	1.24	0.98	0.88	Cluster 1
SRGN	0	0.31	-0.28	-0.2	0.89	0.46	Cluster 1
STK11	0	0.24	0.07	0.44	0.54	0.86	Cluster 1
STOM	0	0.54	0.09	0.85	0.68	0.59	Cluster 1
STRADB	0	0.24	-0.02	0.98	0.91	0.8	Cluster 1
TAGLN2	0	0.87	0.45	0.57	0.81	0.84	Cluster 1
TBC1D9	0	0.71	0.13	0.71	0.43	0.81	Cluster 1
TDRD7	0	0.78	0.15	0.45	0.62	0.81	Cluster 1
TENT5C	0	0.82	0	1.27	0.77	1.02	Cluster 1
TEX2	0	0.41	-0.09	0.49	1.03	0.75	Cluster 1
TFDP2	0	-0.07	-0.46	0.75	0.86	0.81	Cluster 1
TFRC	0	0.09	-0.29	0.46	0.99	0.73	Cluster 1
TMEM167B	0	0.1	0.11	0.05	0.79	0.86	Cluster 1
TMEM245	0	0.23	-0.19	0.24	0.95	0.48	Cluster 1
TMEM62	0	0.31	-0.32	-0.18	0.93	0.53	Cluster 1
TPT1	0	0.1	-0.01	0.69	1.04	0.57	Cluster 1
TRAK2	0	0.26	-0.08	0.98	0.78	0.84	Cluster 1
TRIM58	0	0.83	0.5	1.58	0.93	1	Cluster 1
TXNDC16	0	-0.06	-0.46	0.12	0.9	0.89	Cluster 1
UBB	0	0.37	0.11	0.67	0.72	0.89	Cluster 1
VRK1	0	0.58	0.13	0.83	1.01	0.7	Cluster 1
YOD1	0	0.56	0.05	1.14	0.71	0.77	Cluster 1
ZER1	0	0.98	-0.04	0.89	0.63	0.74	Cluster 1
ZRANB1	0	0.27	0.01	0.27	0.82	0.66	Cluster 1
BST2	0	1.13	0.29	-0.48	-0.36	-0.3	Cluster 2
H2BC18	0	1.33	-0.41	-0.12	-0.3	-0.05	Cluster 2
H1-5	0	2.5	-0.7	-0.29	0.3	-0.16	Cluster 2
B3GNT8	0	0.85	-0.26	-0.68	-0.31	-0.12	Cluster 2
ADGRG3	0	1.34	-0.19	-0.81	-0.44	-0.58	Cluster 2
CA4	0	1.99	0.37	-0.78	-0.44	-0.07	Cluster 2
LTF	0	0.42	-0.94	-0.24	-0.42	-0.87	Cluster 2
SEPTIN5	0	0.52	-0.47	-0.48	-1.09	-0.44	Cluster 2
H2BC15	0	2.13	-0.06	-0.26	-0.51	0.31	Cluster 2
PTX3	0	1.41	-0.08	-0.36	-0.24	-0.7	Cluster 2
ISG15	0	3.51	-0.03	0.3	-0.25	-0.81	Cluster 2
TBC1D2	0	0.36	-0.74	-0.83	-0.59	-0.46	Cluster 2
NDUFB7	0	0.05	-0.79	-0.87	-0.53	-0.3	Cluster 2
CSTA	0	0.55	-0.54	-0.94	-0.48	-0.85	Cluster 2
H2AC25	0	1.79	0.04	0.18	0.57	0.23	Cluster 2
H1-3	0	2.08	-0.56	-0.69	0.03	0.84	Cluster 2
H2AC17	0	1.85	0.01	0.25	-0.21	-0.32	Cluster 2
H2AC16	0	1.92	-0.03	-0.17	0.11	-0.02	Cluster 2
H2AC21	0	1.7	-0.02	-0.28	-0.61	0.15	Cluster 2
UBALD2	0	0.54	-0.65	-0.17	-0.5	-0.94	Cluster 2
H3C12	0	2.53	0.47	-0.21	-1.33	-0.92	Cluster 2
H3C8	0	2.53	0.47	-0.21	-1.33	-0.92	Cluster 2
RFLNB	0	0.49	-0.67	-0.86	-0.55	-0.24	Cluster 2
GZMA	0	0.79	-1.15	-0.75	-1.09	-0.59	Cluster 2
H4C15	0	1.39	-0.31	-0.27	-0.56	-0.62	Cluster 2
VHL	0	0.9	-0.33	-0.12	0.08	-0.01	Cluster 2
IGLC1	0	2.05	-0.12	0.18	0.31	-0.04	Cluster 2
IGLC3	0	2.05	-0.12	0.18	0.31	-0.04	Cluster 2
IGLC2	0	2.05	-0.12	0.18	0.31	-0.04	Cluster 2
IGLC7	0	2.05	-0.12	0.18	0.31	-0.04	Cluster 2
IGLL5	0	2.05	-0.12	0.18	0.31	-0.04	Cluster 2
H3C4	0	2.71	0.36	-0.24	-0.06	0.5	Cluster 2
CDA	0	0.87	-0.31	-0.74	0.25	-0.19	Cluster 2
OAS2	0	3.02	1.33	0.4	0.92	0.78	Cluster 2
FCN1	0	0.52	-0.23	-0.84	-0.16	-0.57	Cluster 2
IFI27	0	3.37	1.51	-0.17	0.41	0.35	Cluster 2
S100A2	0	0.36	0.12	-1.77	0.5	0.07	Cluster 2
ENTPD3	0	1.25	0.82	-0.38	0.91	0.16	Cluster 2
CRISPLD2	0	1.23	0.96	-0.15	0.62	0.19	Cluster 2
DDX60	0	3.23	1.93	0.24	1.03	0.84	Cluster 2
ALOX5	0	0.58	0.39	-1.03	-0.16	-0.25	Cluster 2
EIF2AK2	0	1.98	0.53	0.17	0.54	0.38	Cluster 2
MANSC1	0	0.88	0.43	-0.09	0.36	0.61	Cluster 2
STYXL1	0	0.87	0.06	-0.31	0.41	-0.1	Cluster 2
IL17RA	0	0.84	-0.02	-0.59	0.39	0.08	Cluster 2
DHX58	0	1.14	0.86	0.2	0.69	0.58	Cluster 2
MCEMP1	0	1.03	0.29	-0.26	0.71	-0.42	Cluster 2
IFI44L	0	3.85	2.01	0.74	0.87	0.23	Cluster 2
RTP4	0	1.51	0.28	-0.59	0.44	0.42	Cluster 2
IFI44	0	2.65	1.51	0.52	0.77	-0.14	Cluster 2
OAS3	0	2.88	1.22	0.56	0.77	0.94	Cluster 2
EPSTI1	0	1.78	0.7	0.54	0.74	0.57	Cluster 2
CAMK1	0	0.87	-0.2	-0.43	0.55	-0.02	Cluster 2
RRP12	0	0.99	0.62	0.15	0.41	0.47	Cluster 2
CD177	0	1.17	0.58	-0.42	0.5	-0.1	Cluster 2
OASL	0	2.16	1.22	0.31	1.17	0.69	Cluster 2
PLAUR	0	0.7	0.04	-0.89	-0.31	-0.61	Cluster 2
IFIT2	0	1.95	1.16	0.24	0.93	0.37	Cluster 2
CD1D	0	0.88	0.55	-0.22	0.3	0.05	Cluster 2
LY6E	0	1.02	0.41	-0.02	0.18	0.45	Cluster 2
FCAR	0	0.89	0.25	-0.58	0.61	0.09	Cluster 2
CAMKK2	0	0.86	-0.08	-0.55	0.37	0.15	Cluster 2
IFIT3	0	2.02	0.65	0.34	1.14	0.52	Cluster 2
FPR2	0	0.59	1.12	-0.74	0.21	-0.06	Cluster 2
XAF1	0	2.11	0.78	0.26	0.61	0.14	Cluster 2
IGHG3	0	2.25	0.51	0.22	1.08	0.85	Cluster 2
IGHG2	0	2.25	0.51	0.22	1.08	0.85	Cluster 2
IGHG1	0	2.25	0.51	0.22	1.08	0.85	Cluster 2
IGHG4	0	2.25	0.51	0.22	1.08	0.85	Cluster 2
JCHAIN	0	2.46	1.43	0.77	1.15	0.81	Cluster 2
PNP	0	0.5	0.1	0.36	0.89	0.91	Cluster 2
APBB3	0	0.59	0.19	0.16	0.85	0.55	Cluster 2
TRANK1	0	1.19	0.16	0.2	0.71	0.56	Cluster 2
CCNJL	0	0.85	0.24	-0.15	0.75	0.52	Cluster 2
ABCA1	0	0.86	0.16	-0.02	0.67	0.6	Cluster 2
EEF1AKMT2	0	0.35	-0.29	0.08	0.92	0.84	Cluster 2
HECTD4	0	0.4	-0.14	0.17	0.7	0.85	Cluster 2
USP18	0	1.67	-1	0.04	1.12	0.55	Cluster 2
PARP8	0	1	-0.03	0.31	0.87	0.41	Cluster 2
CR1	0	0.51	0.04	0.03	0.57	0.86	Cluster 2
SLC35E3	0	1.09	0.25	0.11	0.53	0.57	Cluster 2
TBL1X	0	0.26	-0.2	-0.84	0.29	0.17	Cluster 2
KCNA3	0	0.77	-0.59	-0.56	0.24	1.03	Cluster 2
ITGB5	0	0.45	0.28	0.13	0.65	1.03	Cluster 2
FBXO34	0	0.75	-0.2	0.33	1.16	1.09	Cluster 2
TLR2	0	0.98	0.11	0.15	0.86	0.68	Cluster 2
RNF130	0	0.56	-0.13	-0.05	0.93	0.27	Cluster 2
PPT1	0	0.17	-0.81	-0.38	0.37	0.42	Cluster 2
TNFRSF10A	0	0.6	-0.06	-0.26	0.47	0.85	Cluster 2
PRKCB	0	0.92	-0.1	0.14	0.55	0.56	Cluster 2
SSBP3	0	0.52	-0.08	0.25	0.72	0.81	Cluster 2
CPT1A	0	0.75	0.1	0.08	0.92	0.59	Cluster 2
PCNX4	0	0.86	-0.02	0	0.45	0.34	Cluster 2
MAPKAP1	0	0.38	-0.25	-0.02	0.83	0.66	Cluster 2
GM2A	0	0.82	-0.42	-0.21	0.35	0.3	Cluster 2
CD300A	0	0.77	0.32	-0.04	1.11	0.52	Cluster 2
ZCCHC2	0	1.11	-0.37	0.14	0.54	0.5	Cluster 2
RC3H1	0	0.73	-0.04	0.22	0.86	0.67	Cluster 2
TECPR2	0	1.13	-0.04	-0.08	0.59	0.64	Cluster 2
ADAM19	0	0.93	-0.14	-0.19	0.69	0.41	Cluster 2
CELSR1	0	0.92	-0.1	-0.49	0.24	0.41	Cluster 2
DHRS9	0	1.3	0.12	0.39	0.8	0.72	Cluster 2
PARP12	0	1.03	0.46	-0.22	0.42	0.82	Cluster 2
ITGA5	0	0.68	0.16	0.07	0.97	0.65	Cluster 2
SPPL2A	0	0.36	-0.13	0.11	0.8	0.77	Cluster 2
HAL	0	0.71	0.43	-0.07	0.97	0.43	Cluster 2
ITGA4	0	0.84	-0.34	-0.19	0.22	0.6	Cluster 2
ATP2C1	0	0.45	-0.13	0.3	0.85	0.58	Cluster 2
ATP13A3	0	1	-0.11	0.21	0.53	0.41	Cluster 2
ITGA2B	0	0.79	0.07	0.42	0.93	0.87	Cluster 2
SIPA1L2	0	0.95	0.15	0.23	0.71	0.6	Cluster 2
AGK	0	0.81	-0.17	-0.05	0.61	0.38	Cluster 2
EGLN1	0	0.64	0.15	0.44	0.85	0.8	Cluster 2
USF1	0	0.43	-0.01	-0.04	0.85	0.51	Cluster 2
SIGLEC1	0	2.07	-0.77	0.01	0.97	1.06	Cluster 2
GNB4	0	1.18	0.13	0.18	0.78	0.49	Cluster 2
TXNRD1	0	0.73	0.02	0.41	0.85	0.56	Cluster 2
SMAP2	0	0.81	-0.02	0.1	0.82	0.5	Cluster 2
CAVIN2	0	0.42	-0.36	0.19	0.82	0.62	Cluster 2
SLC7A7	0	0.44	0.18	0.1	0.86	0.65	Cluster 2
CYB561A3	0	0.71	0.05	0.39	0.84	0.97	Cluster 2
IL13RA1	0	0.86	0.03	0.05	0.95	0.58	Cluster 2
ARRDC4	0	0.33	-0.37	0.01	0.79	0.94	Cluster 2
CXCR1	0	0.83	0.1	-0.18	0.71	0.5	Cluster 2
PPP1CC	0	0.48	-0.19	-0.11	0.84	0.84	Cluster 2
TMEM123	0	0.97	-0.43	0.02	0.24	0.64	Cluster 2
H2BC4	0	1.34	-1.25	-0.56	0.21	0.39	Cluster 2
MCCC1	0	0.02	-0.41	0.73	0.87	0.89	Cluser 3
PLCG1	0	0.31	-1.06	-0.12	0.03	0.91	Cluser 3
CENPV	0	0.48	-0.52	0.64	0.81	0.71	Cluser 3
TBC1D22B	0	0.73	-0.21	0.49	0.71	0.8	Cluser 3
BTF3	0	0.07	-0.99	0.27	0.69	0.53	Cluser 3
MYL9	0	0.55	-0.56	0.4	0.56	0.84	Cluser 3
CDC14A	0	0.42	-1.42	-0.23	-0.15	0.59	Cluser 3
ESAM	0	0.62	-0.04	0.43	0.86	0.93	Cluser 3
TREML1	0	0.5	-0.04	0.41	0.79	0.91	Cluser 3
CTC1	0	0.04	-0.75	-0.13	0.1	0.82	Cluser 3
HIPK1	0	0.88	-0.38	1	0.67	0.86	Cluser 3
EVL	0	0.12	-1.05	-0.29	-0.18	0.85	Cluser 3
WRNIP1	0	0.34	-1.28	0.11	0.09	0.89	Cluser 3
CDC25B	0	0.5	-0.76	0.08	0.09	1.02	Cluser 3
SMAD3	0	0.38	-0.92	-0.14	-0.23	0.74	Cluser 3
HSBP1L1	0	0.1	-0.93	-0.1	0.29	0.78	Cluser 3
TRAT1	0	0.09	-1.31	-0.4	0.01	0.23	Cluser 3
CEP170	0	-0.1	-0.9	-0.32	0.37	0.29	Cluser 3
TNFSF10	0	-0.06	-1.29	-0.34	0.46	0.35	Cluser 3
APEX1	0	0.49	-0.87	-0.1	-0.09	0.56	Cluser 3
PYURF	0	-0.08	-1.33	0.34	0.49	0.73	Cluser 3
HLA-DQA1	0	0.2	-1.3	0	0.25	0.67	Cluser 3
ACSS1	0	0.29	-0.72	0.11	-0.12	0.94	Cluser 3
CD19	0	0.24	-0.25	0.09	0.22	0.87	Cluser 3
TSC22D1	0	0.33	-0.37	0.22	0.52	0.8	Cluser 3
HLA-DOB	0	0.22	-0.25	0.19	0.33	0.92	Cluser 3
UCP2	0	0.85	-0.38	0.57	0.75	0.6	Cluser 3
ATM	0	0.4	-0.28	0.11	0.26	0.89	Cluser 3
PPP3CC	0	0.13	-0.91	-0.14	-0.22	0.36	Cluser 3
ATP8B2	0	0.47	-0.4	0.1	0.27	0.91	Cluser 3
CA2	0	0.58	-0.34	0.89	0.32	0.82	Cluser 3
PKN2	0	0.15	-0.51	0.49	0.85	0.71	Cluser 3
R3HDM1	0	0.09	-0.93	-0.04	0.11	0.41	Cluser 3
REEP3	0	-0.13	-0.8	-0.32	0.25	0.25	Cluser 3
MXI1	0	0.66	-0.11	0.9	0.89	0.87	Cluser 3
DENND4A	0	0.61	-0.2	0.5	1.05	0.77	Cluser 3
NBN	0	-0.1	-0.67	0.35	0.81	0.83	Cluser 3
XPO7	0	0.09	-0.36	0.55	0.87	0.76	Cluser 3
CHMP7	0	0.51	-0.76	-0.04	0.19	0.86	Cluser 3
HEMGN	0	-0.02	-0.47	0.7	0.86	0.94	Cluser 3
SMOX	0	0.44	-0.01	0.49	0.97	0.94	Cluser 3
CCR7	0	0	-0.85	0.04	0.23	0.97	Cluser 3
E2F2	0	0.88	-0.07	0.49	0.53	0.73	Cluser 3
GGA2	0	0.33	-0.38	0.31	0.33	0.85	Cluser 3
PPIL4	0	-0.02	-0.87	0.15	0.2	0.44	Cluser 3
CMAS	0	0.19	-0.32	0.74	0.91	0.81	Cluser 3
EMP3	0	0.27	-0.85	-0.24	-0.06	0.45	Cluser 3
TAGAP	0	0.56	-0.81	0.02	0.44	0.3	Cluser 3
NDUFS4	0	0.24	-1.29	0.03	0.11	0.37	Cluser 3
FCMR	0	0.29	-1.01	0.09	0.14	0.94	Cluser 3
SMC6	0	0.3	-0.43	0.18	0.37	0.84	Cluser 3
GRAP	0	0.16	-1.15	-0.16	0.07	0.87	Cluser 3
ESYT2	0	0.45	-1	-0.1	0.13	0.66	Cluser 3
FOXO3	0	0.98	-0.18	0.54	0.68	0.64	Cluser 3
FOXO3B	0	0.98	-0.18	0.54	0.68	0.64	Cluser 3
CD6	0	0.05	-1.34	-0.15	0.15	1.09	Cluser 3
GUCD1	0	0.51	-0.24	0.32	0.74	0.87	Cluser 3
LAT	0	-0.08	-0.75	-0.31	0.32	0.82	Cluser 3
CD38	0	0.72	-0.22	0.36	0.22	0.82	Cluser 3
CLEC1B	0	0.53	-0.39	0.58	0.97	1.08	Cluser 3
SKA3	0	-0.09	-0.89	0.27	0.82	0.93	Cluser 3
PDE7A	0	0.48	-0.29	0.17	0.3	0.97	Cluser 3
MACO1	0	0.25	-0.21	0.32	0.9	0.86	Cluser 3
COX16	0	-0.07	-0.99	0.15	0.48	0.25	Cluser 3
IPO9	0	0.61	-0.7	-0.11	0.05	0.86	Cluser 3
SELP	0	0.5	-0.36	0.28	0.87	0.94	Cluser 3
PIK3IP1	0	-0.01	-1.62	-0.37	0.12	0.99	Cluser 3
MAP2K1	0	0.33	-1.04	-0.26	0.08	0.15	Cluser 3
CXCR4	0	-0.07	-1.18	-0.42	0.19	0.17	Cluser 3
LEF1	0	0.24	-1.58	-0.23	0.03	0.76	Cluser 3
ST7L	0	0.18	-0.39	0.37	0.89	0.61	Cluser 3
TNFRSF25	0	0.26	-1.65	-0.1	0.06	1.07	Cluser 3
PRPSAP2	0	-0.06	-1.09	-0.16	0.08	0.45	Cluser 3
ZBTB44	0	0.37	-0.12	0.53	0.86	0.8	Cluser 3
CNTLN	0	0.11	-0.42	0.54	0.85	0.74	Cluser 3
CXCR5	0	0.69	-0.3	0.19	0.3	0.97	Cluser 3
ATAD5	0	-0.1	-0.87	0.13	0.52	0.81	Cluser 3
THYN1	0	-0.09	-0.6	-0.35	0.51	0.95	Cluser 3
RPS15A	0	-0.07	-1.06	0	0.18	0.42	Cluser 3
METAP2	0	0.29	-0.59	0.27	0.87	0.62	Cluser 3
BACH2	0	0.73	-0.43	0.05	0.42	0.87	Cluser 3
CD3G	0	0.11	-1.69	-0.3	-0.28	0.23	Cluser 3
SESN3	0	0.72	-0.06	0.76	0.96	0.95	Cluser 3
RNF220	0	-0.19	-0.83	-0.1	0.16	0.19	Cluser 3
TESPA1	0	0.32	-0.07	0.36	0.61	0.91	Cluser 3
SPECC1	0	0.52	-0.17	0.81	1.33	1.04	Cluser 3
PTGER4	0	0.34	-0.82	-0.23	0.39	0.69	Cluser 3
TLK1	0	0.36	-1.04	0.18	0.55	0.52	Cluser 3
CD3E	0	0.01	-0.92	-0.05	0.24	0.66	Cluser 3
IL7R	0	0.27	-1.16	-0.07	0.22	0.7	Cluser 3
NCOA4	0	0.21	-0.19	0.61	0.95	0.81	Cluser 3
CLU	0	0.49	-0.64	0.35	0.3	0.96	Cluser 3
FCHO1	0	0.33	-0.77	-0.13	0.09	0.81	Cluser 3
RGP1	0	0.52	-0.8	0.13	-0.04	0.76	Cluser 3
MRPS21	0	0.34	-1.43	-0.53	0.11	0.11	Cluser 3
E2F1	0	0.57	-0.08	1.01	0.41	0.8	Cluser 3
POLG	0	0.06	-0.3	0.05	0.35	0.92	Cluser 3
TRIB2	0	0.66	-1.06	0.1	0.2	0.95	Cluser 3
POU2AF1	0	0.73	-0.72	0.28	0	1.1	Cluser 3
RGCC	0	-0.05	-1.52	-0.41	0.09	0.12	Cluser 3
DCAF6	0	0.13	-0.4	0.45	0.94	0.67	Cluser 3
CLEC17A	0	0.46	-0.32	0.24	0.45	1.17	Cluser 3
IL2RG	0	0.29	-0.85	-0.19	-0.12	0.46	Cluser 3
PER1	0	0.3	-1.02	-0.22	0.08	0.11	Cluser 3
CUTA	0	0.16	-0.94	0.41	-0.22	0.35	Cluser 3
BUB3	0	0.72	-0.52	0.22	0.4	1	Cluser 3
IMPDH2	0	0.28	-0.63	-0.12	0.32	0.81	Cluser 3
ALOX15	0	0.62	-0.29	0.67	0.61	0.84	Cluser 3
MAN2A1	0	0.17	-0.31	0.49	0.74	0.89	Cluser 3
PSIP1	0	-0.07	-0.86	-0.17	-0.04	0.18	Cluser 3
F5	0	-0.01	-0.87	-0.17	0.12	0.33	Cluser 3
KLF8	0	0.25	-0.84	-0.42	0.08	0.73	Cluser 3
EPB41	0	0.5	-0.06	0.95	0.84	0.85	Cluser 3
CEACAM5	0	0.24	-1.29	-0.08	0.34	0.56	Cluser 3
CEACAM3	0	0.24	-1.29	-0.08	0.34	0.56	Cluser 3
CEACAM6	0	0.24	-1.29	-0.08	0.34	0.56	Cluser 3
CEACAM1	0	0.24	-1.29	-0.08	0.34	0.56	Cluser 3
UBA52	0	0.25	-0.35	0.54	0.84	0.76	Cluser 3
HERC2	0	0.18	-1.02	-0.06	0.23	0.5	Cluser 3
TRAC	0	0.13	-1.3	-0.23	0.05	0.69	Cluser 3
KIAA0040	0	0.47	0.12	0.5	0.44	0.81	Cluser 3
PF4	0	0.54	-0.82	-0.05	0.23	0.52	Cluser 3
MRPS36	0	-0.04	-0.3	0.33	0.56	0.97	Cluser 3
RAB6B	0	0.27	-0.56	0.29	0.9	0.79	Cluser 3
LDLRAP1	0	0.15	-1.14	-0.29	0.07	0.79	Cluser 3
SPIB	0	0.63	0.1	0.64	0.2	0.94	Cluser 3
ID2	0	-0.36	-0.75	-0.9	-0.45	0.02	Cluser 3
TMC8	0	0.02	-1.08	-0.62	-0.36	0.45	Cluser 3
SCML4	0	0.15	-1.06	-0.49	-0.42	0.63	Cluser 3
ITK	0	0.03	-0.96	-0.72	-0.06	0.6	Cluser 3
CA6	0	-0.42	-1.5	-1.19	0.18	0.9	Cluser 3
CPSF4	0	-0.19	-1.2	-0.75	-0.28	0.32	Cluser 3
CIAO2B	0	-0.18	-0.98	-0.6	-0.47	0.22	Cluser 3
CTSW	0	-0.36	-0.84	-0.47	0.41	0.83	Cluser 3
NPRL2	0	-0.59	-1.3	-0.89	-0.69	0.66	Cluser 3
LAGE3	0	-0.25	-1.62	-0.82	0.03	0.58	Cluser 3
H2AC20	0	-0.04	-0.6	-1.2	-0.11	0.23	Cluser 3
MPEG1	0	-0.03	-0.81	-0.73	0.07	0.34	Cluser 3
RPS10	0	-0.59	-0.91	-0.74	-0.28	-0.33	Cluser 3
FOS	0	-0.27	-0.62	-1.03	-0.51	0.01	Cluser 3
RPS8	0	0.02	-0.81	-0.47	0.04	-0.01	Cluser 3
CORO2A	0	0.35	-0.73	-1.34	-0.29	-0.06	Cluser 3
RPL13	0	-0.49	-0.93	-0.4	-0.16	0.03	Cluser 3
MRPS26	0	-0.47	-0.81	-0.83	-0.04	-0.16	Cluser 3
CORO7	0	-0.23	-1.14	-0.42	-0.24	0.13	Cluser 3
RPL24	0	-0.15	-1.09	-0.59	-0.14	0.17	Cluser 3
PLD3	0	-0.42	-0.86	-0.49	-0.35	0.09	Cluser 3
UBASH3A	0	0.02	-0.81	-0.61	-0.42	0.43	Cluser 3
SEPTIN1	0	0.03	-0.84	-0.38	-0.1	0.76	Cluser 3
IL2RA	0	0.1	-1.11	-0.5	-0.28	0.6	Cluser 3
FN1	0	-0.08	-0.6	-1.49	-0.54	-0.04	Cluser 3
GZMK	0	0.26	-0.87	-0.76	-0.25	0.06	Cluser 3
WDR74	0	-1.3	-1.97	-1.7	-1.1	-0.77	Cluser 3
MYC	0	-0.06	-0.91	-0.54	0.46	0.52	Cluser 3
PNPLA7	0	-0.36	-0.93	-0.46	-0.22	0.42	Cluser 3
ARL6IP4	0	-0.15	-1.02	-0.41	-0.2	-0.07	Cluser 3
SEPTIN9	0	-0.28	-0.91	-0.58	0.04	0.09	Cluser 3
PDXP	0	-0.27	-0.66	-0.85	-0.33	-0.23	Cluser 3
TMEM147	0	-0.02	-1.15	-0.54	-0.01	0.17	Cluser 3
SDF4	0	-0.16	-0.81	-0.65	0.16	0.05	Cluser 3
RPL27A	0	-0.27	-0.88	-0.49	-0.29	-0.26	Cluser 3
RPL10A	0	-0.27	-0.82	-0.39	-0.1	0.08	Cluser 3
SIRPG	0	-0.45	-0.88	-1.15	-0.09	0.76	Cluser 3
LUC7L2	0	0.18	-0.84	-0.39	-0.4	0.27	Cluser 3
ATP10A	0	-0.14	-0.67	-0.88	-0.3	0.83	Cluser 3
TCEA1	0	-0.2	-0.96	-0.36	0.09	0.36	Cluser 3
GZMB	0	-0.5	-1.12	-1	-0.72	-0.21	Cluser 3
RPL28	0	-0.6	-1.21	-0.62	-0.38	-0.31	Cluser 3
NDUFA4	0	-0.14	-0.48	-0.8	-0.43	-0.25	Cluser 3
NPM1	0	-0.09	-1.06	-0.57	0.21	0.34	Cluser 3
RPL35	0	-0.45	-1.13	-0.46	0.1	0.44	Cluser 3
DHRS3	0	0.23	-0.92	-0.5	-0.05	0.11	Cluser 3
ADGRG5	0	0	-1.01	-0.47	0.2	0.22	Cluser 3
IL2RB	0	-0.13	-0.56	-1.15	-0.57	0.41	Cluser 3
PCED1B	0	-0.34	-1.33	-0.99	-0.29	0.71	Cluser 3
ABI3	0	-0.4	-0.67	-0.95	-0.31	0.07	Cluser 3
H1-2	0	-0.01	-1.1	-0.51	-0.05	-0.07	Cluser 3
PANK4	0	0.06	-0.38	-0.27	-0.26	0.8	Cluser 3
ITFG2	0	0.26	-0.13	-0.36	-0.45	0.84	Cluser 3
MOV10	0	0.13	-0.24	-0.19	0.06	0.83	Cluser 3
PARP1	0	0.06	0.03	0.06	0.23	0.92	Cluser 3
TIE1	0	-0.08	-0.29	-0.12	-0.07	0.97	Cluser 3
GCN1	0	0.2	0.06	0.2	0.02	0.86	Cluser 3
LRBA	0	0.37	-0.34	0.14	-0.09	0.99	Cluser 3
ENO2	0	0.5	-0.14	0.12	0.01	1.04	Cluser 3
FCHSD2	0	0.62	-0.07	0.28	0.34	1	Cluser 3
MARS1	0	0.41	-0.17	-0.13	0.23	0.84	Cluser 3
CHD3	0	0.27	-0.18	0.04	0.18	0.92	Cluser 3
LIMD1	0	0.54	0.17	0.07	0.15	0.81	Cluser 3
RASGRP1	0	0.23	-0.36	-0.29	0.1	0.89	Cluser 3
ANKRD27	0	0.17	-0.19	-0.17	0.11	0.81	Cluser 3
TRPV2	0	0.39	-0.45	-0.15	0.1	0.94	Cluser 3
CD72	0	0.56	0	0.41	0.05	1.21	Cluser 3
PARVB	0	0.73	-0.07	0.17	0.31	1.02	Cluser 3
JAK3	0	0.39	-0.1	-0.14	-0.04	0.84	Cluser 3
ITPKB	0	0.2	-0.12	-0.14	-0.08	0.84	Cluser 3
CARD11	0	0.26	-0.5	-0.07	0.06	0.89	Cluser 3
PRPF6	0	0.25	-0.02	-0.45	0.19	0.81	Cluser 3
PDIA4	0	1.27	0.14	-0.25	0.16	0.78	Cluser 3
FCRL1	0	0.52	-0.24	0.52	-0.18	1.17	Cluser 3
KAT2A	0	0.29	-0.01	0.13	-0.43	0.91	Cluser 3
COPS6	0	0.25	-0.07	-0.3	-0.05	0.9	Cluser 3
DGKA	0	0.44	-0.64	-0.17	0.06	1.03	Cluser 3
SMG1	0	0.56	-0.24	-0.04	0.15	0.84	Cluser 3
HIF1AN	0	0.31	-0.08	-0.31	0.18	0.8	Cluser 3
NUP210	0	0.19	-0.29	-0.24	-0.13	0.93	Cluser 3
ITGB7	0	0.59	-0.13	-0.04	0.21	0.82	Cluser 3
CABIN1	0	0.19	-0.02	-0.29	0.17	0.91	Cluser 3
NXF1	0	0.49	-0.12	-0.04	0.17	0.83	Cluser 3
CIITA	0	0.51	0.21	0.13	0	1.16	Cluser 3
MTSS1	0	0.48	0.22	0.41	0.41	0.94	Cluser 3
HIP1R	0	0.22	-0.34	0.14	-0.03	1.04	Cluser 3
KMT2A	0	0.64	-0.16	-0.15	-0.05	0.83	Cluser 3
RBM4	0	0.22	0.2	-0.06	0.29	0.91	Cluser 3
GRAP2	0	0.36	-0.03	0.08	0.25	0.83	Cluser 3

## Sheet: Fig 4 SUDV vs EBOV MaSigPro
Human.gene.name	SUDV28_D0	SUDV28_D3	SUDV28_D6	EBOV_D0	EBOV_D3	EBOV_D5FINAL	Cluster
ATP6V1A	1.5523	2.05508	4.85378	2.44714	11.8166	19.847	Cluster 1
C1QTNF9	0.0288913	0.00908061	0.0225611	0.0329321	0.032257	0.0880587	Cluster 1
C1QTNF9B	0.0288913	0.00908061	0.0225611	0.0329321	0.032257	0.0880587	Cluster 1
FCGR2A	35.1219	38.1622	48.7458	46.1548	49.3629	137.09	Cluster 1
FCGR2B	38.9431	55.6262	77.7408	48.6688	97.8931	136.36	Cluster 1
FCGR2C	34.1051	40.803	62.0067	44.9935	83.0418	137.606	Cluster 1
HP	0.272302	2.76981	70.6184	0.468987	129.066	312.304	Cluster 1
HPR	0.272302	2.76981	70.6184	0.468987	129.066	312.304	Cluster 1
LDHA	8.29208	16.0616	31.8626	8.51397	32.7298	89.6736	Cluster 1
PGK1	6.8629	10.6962	17.2881	6.36239	25.9276	48.0689	Cluster 1
SIRPA	11.4458	21.2076	40.2096	15.0313	65.1398	141.377	Cluster 1
SIRPB1	11.4458	21.2076	40.2096	15.0313	65.1398	141.377	Cluster 1
TPM3	38.6009	52.0255	73.1566	47.2454	96.8947	192.62	Cluster 1
WSB2	5.88672	6.56303	13.3537	5.95595	19.3242	47.6792	Cluster 1
ADPRH	10.5423	19.4694	19.006	18.7877	26.8335	59.1121	Cluster 1
ALOX5AP	64.3975	158.362	588.291	123.405	766.5	1557.41	Cluster 1
ALPK1	5.37871	5.73962	19.218	4.70937	20.5336	51.4224	Cluster 1
ANKFY1	9.55763	14.9425	29.3974	10.4514	54.1866	128.236	Cluster 1
APOL6	6.70255	3.82093	82.7214	6.11294	127.616	323.872	Cluster 1
ARHGAP18	4.37672	5.03163	14.3445	4.68213	14.6865	34.3441	Cluster 1
ARL11	10.0131	13.119	14.2889	10.2073	29.9663	45.3405	Cluster 1
BAZ1A	17.3547	14.3427	24.5719	21.2809	31.2315	77.4056	Cluster 1
BLOC1S6	8.9973	12.7138	16.9602	13.1966	26.0708	51.6509	Cluster 1
BRK1	28.0451	25.6209	39.5239	35.6037	46.578	105.148	Cluster 1
C11orf91	15.3188	23.212	65.1867	18.5703	106.588	118.112	Cluster 1
CA4	0.200163	2.97376	34.6745	0.145295	44.5198	68.0934	Cluster 1
CASP10	8.24266	5.65547	8.05853	9.11869	43.3431	59.687	Cluster 1
CASP5	0.149474	0.868867	13.1641	0.574186	36.3829	59.4497	Cluster 1
CCRL2	7.95327	11.0837	25.4622	10.6162	37.0534	51.1825	Cluster 1
CD163	4.88772	14.2376	36.6904	6.13898	82.4414	145.752	Cluster 1
CD274	4.89771	4.38091	14.2724	5.45598	36.1193	56.3051	Cluster 1
CD44	30.8527	34.5799	49.3496	31.1751	87.2722	182.608	Cluster 1
CD55	14.2817	14.799	27.0684	16.6598	40.4855	75.4828	Cluster 1
CFLAR	46.3273	72.1199	86.6696	48.2027	125.596	354.542	Cluster 1
CKAP4	8.66813	19.2084	29.9832	11.2043	51.7504	111.39	Cluster 1
CLEC4D	0.847493	2.59571	7.35975	3.31464	24.9876	40.13	Cluster 1
CLTA	50.5698	60.0649	103.461	61.4421	115.814	205.832	Cluster 1
DHX38	8.35678	7.40198	9.14336	8.01095	20.4503	31.4968	Cluster 1
DHX8	9.17849	10.1845	12.0757	9.92768	15.375	38.2125	Cluster 1
DPYD	4.45412	5.51149	8.68298	3.93929	8.8784	29.3971	Cluster 1
DRAM1	6.88705	6.64989	8.09951	7.98787	18.7498	36.5053	Cluster 1
DTX3L	11.8964	12.9746	44.9541	14.4068	48.8553	139.426	Cluster 1
ELF4	15.3712	17.3442	24.273	18.1941	39.4604	88.1288	Cluster 1
ENO1	5.19987	6.32245	11.216	5.04769	11.5429	35.7609	Cluster 1
EPG5	4.78069	6.574	9.10432	6.27274	14.246	26.6126	Cluster 1
EPSTI1	8.46725	9.9214	30.9405	15.3809	47.4841	145.947	Cluster 1
ERO1A	11.2124	12.6597	35.4922	15.0277	43.0236	90.0088	Cluster 1
FAM89A	1.57268	7.88227	25.4889	1.09651	38.7604	66.921	Cluster 1
FGD4	4.84758	9.94743	10.1277	7.73414	14.305	35.8389	Cluster 1
FYB1	45.4229	53.4225	114.259	64.83	186.668	310.626	Cluster 1
GNS	13.0368	15.1013	22.2704	15.4357	45.818	135.795	Cluster 1
GPR141	12.9331	25.2311	38.6283	28.0246	44.6011	96.5754	Cluster 1
H3-3A	71.6303	109.857	200.827	70.5386	257.235	633.575	Cluster 1
IFNGR2	11.9091	21.0402	30.0559	16.1331	47.9559	112.627	Cluster 1
IL18BP	5.07097	2.43698	7.65663	3.52957	18.7063	20.7424	Cluster 1
IRAK3	11.3236	15.1089	29.9828	16.391	49.2341	98.8645	Cluster 1
ITPRID2	12.1531	14.5548	15.7243	16.5841	20.8436	48.2668	Cluster 1
LACTB	10.1816	12.1289	24.6501	13.0906	31.2629	59.9791	Cluster 1
LGALS8	2.74198	2.88443	8.57991	2.9212	9.57996	27.8195	Cluster 1
LPCAT2	7.14346	11.0365	26.0617	10.4253	49.6378	46.9393	Cluster 1
MAX	21.5064	18.0686	21.8466	22.6426	32.6043	66.4292	Cluster 1
MCEMP1	4.0511	23.1213	123.983	4.80065	209.645	551.996	Cluster 1
MFSD14B	7.31377	15.3828	27.1655	12.6634	23.7035	64.8986	Cluster 1
NSMCE1	3.44857	3.3959	8.64962	4.68017	21.1297	31.1742	Cluster 1
NUB1	7.95092	6.34986	8.40465	7.54594	11.1922	32.8463	Cluster 1
OLFM4	0.205434	0.0997777	11.7821	0.395629	52.4942	182.97	Cluster 1
PARP14	23.7771	24.428	74.7884	38.3886	84.5944	271.613	Cluster 1
PARP9	9.82914	10.9481	28.4053	13.1885	35.8376	86.4368	Cluster 1
PATL1	7.92522	7.60249	12.7527	9.85284	15.7997	49.2556	Cluster 1
PCMT1	7.29162	7.26236	15.5961	8.13358	13.4567	31.323	Cluster 1
PIM1	29.4663	39.478	55.866	29.3758	143.496	236.242	Cluster 1
PISD	9.79971	13.6389	16.1801	11.8059	29.5591	39.3348	Cluster 1
PLSCR2	3.3197	10.7789	29.1134	5.43114	55.6825	129.849	Cluster 1
PRDX5	29.61	44.7678	53.7052	29.9998	65.1421	122.9	Cluster 1
PRKCB	29.28	33.1531	51.9641	38.5484	65.7577	157.114	Cluster 1
PSMB2	6.89413	4.39553	11.6783	7.52352	7.96011	29.4196	Cluster 1
PSMB3	27.7945	36.4697	55.7865	34.1984	89.6434	130.32	Cluster 1
PSMB9	25.3466	28.391	45.5657	29.1412	83.1841	111.202	Cluster 1
PSTPIP2	4.20149	8.85124	28.1092	5.29598	58.611	154.535	Cluster 1
PTK2B	16.3923	16.036	26.4652	13.573	46.8995	101.837	Cluster 1
PTPN2	4.2809	3.45123	10.7542	4.31673	16.9419	32.45	Cluster 1
RHOG	39.9162	49.6908	70.2385	39.1717	80.1667	175.045	Cluster 1
RNF121	4.82469	2.17602	7.41041	3.21822	18.0304	19.9111	Cluster 1
RNF213	41.9809	51.2592	200.799	54.676	240.497	583.017	Cluster 1
RTF2	10.5921	13.3646	10.6601	13.4642	17.3819	36.3189	Cluster 1
S100A12	4.69636	27.1804	99.5634	14.7781	103.995	379.979	Cluster 1
SELL	136.523	229.294	357.483	192.593	533.071	801.577	Cluster 1
SHISA5	43.7006	50.7723	79.5998	42.3077	85.7099	238.142	Cluster 1
SIRPB2	14.2562	26.0161	30.6916	24.3654	71.5564	84.675	Cluster 1
SLCO4C1	4.02981	6.4034	7.73299	8.98214	7.82362	26.1598	Cluster 1
SMPDL3A	1.40513	1.59331	12.7195	1.04607	15.0388	41.4139	Cluster 1
SNX10	3.66723	6.58444	14.8728	8.97401	21.4117	44.4013	Cluster 1
SORT1	13.6069	22.2497	29.9942	16.8222	40.6427	56.0075	Cluster 1
SP100	20.8164	23.3541	43.1114	28.6441	54.1955	133.707	Cluster 1
SPATA13	7.2449	7.59525	8.16444	6.27797	18.8501	38.0177	Cluster 1
SQOR	12.8652	18.6855	25.5421	19.1908	40.2143	76.0804	Cluster 1
STK16	3.94342	4.57815	5.88919	3.7127	7.66878	17.5916	Cluster 1
STX11	3.76036	6.96853	20.2877	5.0944	33.6305	43.6286	Cluster 1
STX12	3.49687	3.91802	7.41064	4.31959	7.93475	18.4114	Cluster 1
TAF10	23.8471	28.1524	35.405	29.2002	47.7589	123.755	Cluster 1
TAP1	55.4079	54.0279	98.1413	56.9087	160.584	308.73	Cluster 1
TAP2	32.5807	35.9394	45.1697	31.5567	75.1248	154.7	Cluster 1
TIPARP	6.67173	7.00563	16.2884	7.02795	24.4081	41.5263	Cluster 1
TMEM165	5.55511	7.16554	13.1209	5.80268	17.1122	31.941	Cluster 1
TMX1	6.46437	6.89054	13.3845	7.43206	12.8501	30.3098	Cluster 1
TNFSF13B	10.8008	10.414	45.8974	22.9763	54.9987	134.833	Cluster 1
TOP3A	3.4069	2.99039	6.71683	2.58399	10.6108	30.9648	Cluster 1
TRAFD1	20.2692	29.4844	63.9296	23.467	108.278	199.567	Cluster 1
TRAPPC5	16.3717	16.21	24.6668	9.46843	38.068	72.6352	Cluster 1
TRIM21	4.21936	4.55649	17.5812	4.99232	27.4787	54.677	Cluster 1
TRIM25	14.3577	17.8207	53.2112	20.3976	76.304	188.919	Cluster 1
TRIM5	19.3077	14.8605	33.7939	21.707	39.1173	110.711	Cluster 1
TRPM2	1.75933	8.21066	27.5	2.49669	64.0435	166.058	Cluster 1
UBE2L6	12.3246	10.245	59.7582	14.1909	77.7836	241.112	Cluster 1
UGCG	6.47374	8.88429	19.36	6.48829	32.1132	49.6817	Cluster 1
VAMP3	11.8228	15.0411	18.8847	14.5081	19.9794	45.0661	Cluster 1
VCPIP1	8.17668	8.0953	16.2905	10.3353	19.8517	47.8008	Cluster 1
VMP1	6.92095	6.21017	20.9881	8.17642	26.3555	47.8175	Cluster 1
WARS1	19.9038	12.3539	63.7803	19.5686	99.3752	190.851	Cluster 1
XAF1	3.08246	4.9233	17.6534	7.9812	24.0308	73.0986	Cluster 1
ZMPSTE24	5.3143	6.48818	12.2199	6.27927	17.1177	38.9253	Cluster 1
ZNF267	3.39619	3.6161	8.48685	5.96621	20.63	27.7368	Cluster 1
ADPGK	5.07451	4.88403	7.31489	5.36935	7.67048	21.9431	Cluster 2
CALR	7.81062	5.03185	7.34509	6.72138	13.2069	31.5577	Cluster 2
FABP5	2.14722	0.936344	1.43539	3.76981	2.15589	40.1668	Cluster 2
HSPD1	2.30565	1.7455	2.50418	3.12955	2.40968	13.8878	Cluster 2
LGALS9	28.4628	34.295	88.9923	33.7822	99.8862	405.965	Cluster 2
LGALS9B	28.4628	34.295	88.9923	33.7822	99.8862	405.965	Cluster 2
LGALS9C	28.4628	34.295	88.9923	33.7822	99.8862	405.965	Cluster 2
PSMA6	2.94064	2.48171	5.38672	3.43908	6.18548	23.8762	Cluster 2
RPS19	8.72176	5.80221	10.9361	8.9775	5.92958	58.852	Cluster 2
SAA1	0	0	0.42608	0.0521871	0.0297233	119.725	Cluster 2
SAA2	0	0	0.42608	0.0521871	0.0297233	119.725	Cluster 2
TUBA1C	6.18714	5.398	8.32857	6.63492	6.87725	33.8434	Cluster 2
ABCB7	4.03981	3.24841	4.65553	5.62219	4.22115	18.5024	Cluster 2
ABCC1	5.02938	2.75782	4.10342	4.25655	6.45173	22.0136	Cluster 2
ACSL5	5.77227	4.22149	5.10573	7.01233	5.93785	43.0422	Cluster 2
ACTG1	103.139	101.275	130.478	99.3841	131.506	542.15	Cluster 2
ADAM17	6.90579	6.00994	8.764	6.68831	8.05461	41.1222	Cluster 2
ADAR	38.411	50.6547	85.7049	53.0829	100.151	298.963	Cluster 2
ALDH9A1	4.3661	5.22609	4.40236	7.39936	6.64548	21.6216	Cluster 2
AP2B1	14.8011	14.0241	16.0245	15.2682	16.8766	62.8086	Cluster 2
APOBEC3C	8.37524	6.74778	9.72822	7.13008	9.14799	32.8458	Cluster 2
APOBEC3D	8.37524	6.74778	9.72822	7.13008	9.14799	32.8458	Cluster 2
ARAP2	3.59365	2.41712	4.09902	5.21598	16.1393	42.2505	Cluster 2
ARL8B	8.97189	11.0085	12.4023	10.6392	17.4002	62.0664	Cluster 2
ARMCX3	4.47443	3.12403	5.36631	3.97708	4.57501	19.6571	Cluster 2
ATP6V1B2	13.6326	20.3255	29.0241	19.4312	34.0138	112.505	Cluster 2
ATP6V1C1	4.55646	4.99385	5.2147	5.92517	9.76276	30.2296	Cluster 2
ATP6V1D	6.4554	7.0606	8.14093	6.69405	11.3049	36.5518	Cluster 2
BAK1	10.5417	11.3858	18.3974	10.8935	20.5262	78.6368	Cluster 2
BATF	3.9466	5.73503	22.705	3.50837	37.7578	80.7157	Cluster 2
BIRC2	10.3659	6.42857	6.2309	13.4169	6.02436	69.6462	Cluster 2
BLZF1	2.29087	1.50986	4.85487	3.04165	7.51713	34.6293	Cluster 2
C15orf48	4.74737	5.29949	8.06268	8.31843	16.0835	107.724	Cluster 2
C1orf43	15.036	15.8951	18.1701	17.8821	24.3303	63.6751	Cluster 2
C21orf91	6.62552	5.82297	13.6356	7.38626	20.5397	49.7877	Cluster 2
C4orf33	3.27892	1.92268	4.25957	4.02353	3.60838	31.0778	Cluster 2
C9orf72	3.57227	3.22292	4.80408	5.55806	5.77684	28.0835	Cluster 2
CASP12	13.4011	9.8233	15.865	13.5664	19.4263	73.1886	Cluster 2
CD164	22.7887	21.0184	36.7014	34.8525	37.2768	168.02	Cluster 2
CDC26	12.5902	13.4633	18.6307	15.3083	25.0202	44.0329	Cluster 2
CEMIP2	7.57879	5.29264	5.95472	6.74313	14.636	48.4127	Cluster 2
CHMP5	9.47341	10.3158	22.7702	14.9846	21.4078	95.3224	Cluster 2
CMTR1	8.43716	8.54123	15.5645	9.94802	21.4996	83.1662	Cluster 2
CNP	7.1604	8.6611	26.8654	8.15792	26.9267	146.888	Cluster 2
COPG1	10.5633	9.5015	9.48063	11.1494	11.9473	39.2954	Cluster 2
COX5B	6.63287	3.75323	7.60414	6.1442	7.95538	21.5489	Cluster 2
CPT1A	6.07068	4.71222	12.7743	4.64999	10.2617	35.1304	Cluster 2
CTNNBL1	6.36904	3.77845	4.11459	5.73547	4.15755	31.9779	Cluster 2
CTRL	11.7045	7.31914	12.2871	10.2052	12.895	50.3026	Cluster 2
CUL1	5.77821	2.87488	5.03582	5.19879	9.15545	45.7957	Cluster 2
CYB5B	4.74483	2.78361	3.45157	3.96373	4.8288	19.2222	Cluster 2
DDX60	2.78088	3.46105	28.357	6.87688	21.9463	154.678	Cluster 2
DDX60L	12.5279	13.2404	42.4929	15.2162	28.8512	179.18	Cluster 2
DENND1A	4.72738	3.24303	6.62716	4.40191	6.58467	16.6194	Cluster 2
DHX58	8.6465	9.64107	50.6657	12.7372	46.2747	380.322	Cluster 2
DNAJC13	5.72375	5.11201	7.46094	6.30997	6.01258	29.6052	Cluster 2
ECPAS	4.71407	3.64984	4.72062	4.71115	3.87614	25.5069	Cluster 2
EDEM1	15.4331	15.8926	16.4195	19.0154	25.265	72.4862	Cluster 2
EFR3A	5.03319	4.10823	7.52082	6.4219	5.23718	42.9444	Cluster 2
EIF2AK2	8.94358	9.41692	35.3749	18.4479	34.5466	168.897	Cluster 2
ELL2	6.11843	6.24827	10.3372	6.88144	11.7184	30.1796	Cluster 2
ERAP2	3.47975	2.04517	3.73641	4.20533	1.85544	33.7096	Cluster 2
ETF1	6.24479	6.23363	5.7223	9.05302	6.76069	30.8763	Cluster 2
EXOC1	4.27211	3.53823	3.34646	5.91827	5.29186	19.77	Cluster 2
FAM111B	3.97585	4.83726	7.83724	6.73636	5.98453	28.1949	Cluster 2
FAM32A	13.787	12.4771	16.5705	12.3297	13.4914	61.541	Cluster 2
FMR1	6.36869	5.96854	7.72316	9.43331	7.17405	35.0864	Cluster 2
GBA1	4.85497	3.61379	4.58613	3.66224	5.8124	28.2976	Cluster 2
GLRX	11.9264	11.3506	31.3008	20.3081	28.5418	137.394	Cluster 2
GNB4	4.79752	5.00899	10.1039	6.90706	8.55208	40.8457	Cluster 2
GTPBP1	8.32328	8.86	11.6631	7.64389	13.3822	60.6012	Cluster 2
H2BC5	20.0446	15.3326	35.7007	15.5908	18.5239	113.307	Cluster 2
HAX1	13.4141	10.1958	9.74479	11.9445	10.7777	49.7651	Cluster 2
HERC5	3.42814	8.07143	48.7605	15.1906	29.1008	221.534	Cluster 2
HERC6	4.54238	4.89279	13.3422	8.89054	9.27923	182.213	Cluster 2
HEXA	5.10728	4.73896	7.2098	4.73519	4.90523	30.1664	Cluster 2
HIF1A	4.9209	6.29198	5.27675	6.70355	7.01519	36.1295	Cluster 2
HIRA	6.15804	5.01726	14.4893	6.73586	10.7943	56.7113	Cluster 2
HMGN4	5.09563	5.23854	4.36322	6.8326	5.58517	28.2228	Cluster 2
IFI44	7.58234	15.7898	96.8072	32.4494	69.701	536.786	Cluster 2
IFI44L	1.35234	3.25801	20.4711	10.3395	32.2775	152.524	Cluster 2
IFIH1	7.27997	9.41281	33.2896	15.5644	36.3262	187.109	Cluster 2
IL1RN	1.99481	5.43998	19.5337	3.13786	20.5317	372.18	Cluster 2
IRAK2	3.6078	2.75502	5.41627	3.3001	10.5482	45.5702	Cluster 2
IRAK4	5.20807	4.96206	6.07826	5.46265	6.70907	39.2588	Cluster 2
KARS1	4.48151	3.34183	5.0395	3.72241	4.14102	22.7991	Cluster 2
LAP3	4.54797	3.75851	23.3718	5.84107	23.8768	135.266	Cluster 2
LTF	3.96122	3.07315	2.93626	1.77404	3.69299	65.8146	Cluster 2
MAGT1	3.74039	3.59726	3.11051	4.52534	5.10672	25.7954	Cluster 2
MARS1	8.4321	6.00518	5.78119	6.6213	4.61004	37.4848	Cluster 2
MED17	4.47086	2.67961	4.24636	4.42289	5.0071	23.8889	Cluster 2
MED8	7.61421	6.72832	10.0454	7.42225	9.04284	31.657	Cluster 2
MEF2A	5.58751	4.96422	7.1691	7.47073	5.85315	36.3034	Cluster 2
MFSD14A	7.20319	7.40761	8.81383	9.56056	10.5504	37.6254	Cluster 2
MILR1	9.26544	5.62232	14.1339	8.27243	11.2098	52.4215	Cluster 2
MKNK1	4.68361	6.17872	9.69155	5.85162	10.5733	45.2298	Cluster 2
MMP8	0.479921	0.957049	26.1491	0.59811	48.8238	473.659	Cluster 2
MOB3C	5.47906	5.61524	13.131	5.45456	9.7735	62.7928	Cluster 2
MORF4L2	5.64674	3.91436	4.54227	5.85273	6.29059	18.9083	Cluster 2
MOV10	6.60874	3.8328	13.4801	7.04877	12.3953	105.116	Cluster 2
MPZL1	16.4164	13.213	19.9524	17.6341	25.7911	85.3084	Cluster 2
MRPS18A	5.81035	3.14565	3.73012	5.53644	4.34546	19.2013	Cluster 2
MTF1	6.92892	6.05702	8.75694	6.4827	9.28098	44.9916	Cluster 2
MX1	10.5988	17.5068	190.386	22.5384	86.0661	1096.88	Cluster 2
MX2	13.6026	22.498	134.654	27.5156	85.2861	641.654	Cluster 2
N4BP1	11.6466	13.0099	21.9459	16.0567	24.6125	106.515	Cluster 2
NAPA	14.1815	12.8226	32.3247	14.3456	29.6831	150.632	Cluster 2
NDUFB4	12.7989	6.61073	10.9743	12.2023	9.84629	38.898	Cluster 2
NECAP1	8.98846	12.1142	11.3851	10.7105	20.3118	61.0328	Cluster 2
NELFE	5.82013	4.74741	4.81828	4.17875	7.15742	24.3995	Cluster 2
NFKB1	7.0004	7.2773	9.24949	7.20488	14.1191	39.9687	Cluster 2
NMI	15.8525	18.6135	31.84	26.2945	45.2822	107.95	Cluster 2
NRAS	4.85138	3.39511	4.41222	6.0527	4.35281	25.0341	Cluster 2
PAN2	13.9841	13.4403	27.775	16.8422	38.279	135.206	Cluster 2
PARP12	7.48177	5.4673	14.1354	8.46249	13.7555	108.094	Cluster 2
PARP15	4.08701	1.69652	6.14963	4.01176	6.97753	36.8886	Cluster 2
PARP4	6.52359	5.81304	7.67761	7.91507	9.05666	31.6868	Cluster 2
PCYT1A	8.28665	9.1888	9.77357	8.35436	13.2335	32.8333	Cluster 2
PGAM5	9.00072	7.45876	8.45173	9.20723	6.83965	40.6579	Cluster 2
PHF11	4.22397	2.69086	6.57606	5.43737	8.21487	40.8116	Cluster 2
PI4K2B	9.55905	6.13161	11.4667	9.01216	6.76578	64.3765	Cluster 2
PIK3AP1	15.9112	15.8519	40.1789	17.0458	59.7258	247.323	Cluster 2
PLA2G4C	0.811079	0.352516	4.98168	1.19038	11.2518	70.6979	Cluster 2
PLAAT4	6.34438	2.81631	11.4217	7.34624	10.9697	98.5263	Cluster 2
PML	5.11886	3.21702	15.14	3.86515	11.614	84.0955	Cluster 2
POLDIP2	4.50055	4.40771	4.69242	5.05312	5.55967	22.6893	Cluster 2
POLR2A	22.8941	20.9473	25.7287	20.6158	22.6981	107.353	Cluster 2
POLR2K	5.06122	3.37568	2.946	6.76802	4.22912	24.0345	Cluster 2
PRELID1	26.1409	29.8149	37.4523	26.4819	40.1466	179.265	Cluster 2
PRKAG1	7.07446	6.19003	6.42035	8.15576	6.24497	30.1821	Cluster 2
PRPF3	5.11514	3.87554	6.94857	5.98412	5.40107	41.1353	Cluster 2
PSMA2	8.12832	5.5226	8.56217	7.78314	7.93306	34.5887	Cluster 2
PSMA4	3.59348	3.16437	4.8986	5.64939	6.99962	14.1693	Cluster 2
PSMA7	23.0246	18.8179	14.4258	24.5481	18.5507	87.2416	Cluster 2
PSMB10	13.1144	8.08808	14.2784	11.446	14.9209	56.4979	Cluster 2
PSMD3	5.74345	3.35631	4.4898	4.54981	5.37061	18.0549	Cluster 2
PSME3	5.26602	4.37992	4.13771	5.24845	4.76343	17.9491	Cluster 2
PTX3	0.895936	4.62351	7.4499	1.84315	19.3955	131.105	Cluster 2
RAB1A	14.8574	16.2653	27.0768	16.2942	24.2857	80.643	Cluster 2
RAB5C	28.3172	27.4788	36.7414	29.3151	40.7209	121.619	Cluster 2
RAB7A	19.0017	21.2544	24.8741	22.3361	28.2463	79.1366	Cluster 2
RAB8A	16.1415	15.0646	26.0234	16.7306	23.1749	86.1055	Cluster 2
RAB8B	8.08493	9.13491	14.1703	13.0205	12.8963	65.8328	Cluster 2
RBSN	4.57917	4.25692	4.20467	4.49553	4.26959	21.0025	Cluster 2
RELA	14.4515	13.9	16.158	13.4264	22.5866	86.0078	Cluster 2
RIGI	6.36521	8.33718	65.4496	14.7547	41.9644	343.148	Cluster 2
RIPK1	5.50635	6.76467	9.75853	7.11357	10.9967	36.4506	Cluster 2
RNF114	19.6346	21.4559	34.0071	23.0681	30.5205	139.72	Cluster 2
RO60	6.23826	5.15372	7.73125	6.99295	7.85273	43.577	Cluster 2
ROGDI	3.36573	1.76064	5.5382	2.58031	5.53984	40.5329	Cluster 2
RPL7L1	5.38559	4.27486	5.05809	6.3931	6.35154	31.6963	Cluster 2
RRAGC	4.45321	4.08466	4.16156	5.73367	4.64441	28.7637	Cluster 2
SAMHD1	16.3703	10.4064	69.4655	17.5701	50.1154	292.693	Cluster 2
SAMSN1	5.37085	9.23157	9.31505	9.52725	14.6629	73.7434	Cluster 2
SEC22B	6.20572	6.79572	5.98979	7.34371	9.29313	31.3593	Cluster 2
SEC61A1	9.69356	8.08671	9.34211	8.97577	12.7956	42.8	Cluster 2
SELENOW	16.4916	9.31803	8.57057	18.3973	12.3256	59.2571	Cluster 2
SERPING1	0.0668959	0.0058212	2.64559	0.0845032	7.08335	48.8701	Cluster 2
SHC1	7.19656	6.91474	13.2292	7.17789	9.43707	42.8019	Cluster 2
SLC18B1	2.18748	2.92774	10.2389	4.3027	7.60332	39.1187	Cluster 2
SLC25A28	4.05399	3.56047	6.74893	3.90151	6.40302	24.0332	Cluster 2
SLC43A3	2.42691	2.94314	4.58791	4.09983	8.47631	74.2267	Cluster 2
SLFN12	1.06546	1.85411	10.073	1.56855	2.93334	43.9465	Cluster 2
SLFN5	9.85919	6.78744	44.4398	13.2786	38.4036	240.014	Cluster 2
SMCR8	4.34098	3.49004	3.57902	3.72827	4.63272	21.71	Cluster 2
SNX12	5.83401	5.01906	4.53768	5.93894	5.98327	26.5377	Cluster 2
SNX2	8.39379	6.70736	10.1818	11.1316	10.8102	36.4022	Cluster 2
SP110	34.1259	28.5981	52.6102	48.4775	53.7093	174.294	Cluster 2
SP140L	13.4619	14.7513	28.3966	17.4983	29.8031	144.413	Cluster 2
SPATS2L	1.14868	0.504738	5.8347	0.825477	3.99891	78.2837	Cluster 2
SPTLC2	5.36967	6.14107	9.70601	7.26228	8.72165	37.6325	Cluster 2
SSU72	17.0902	15.9582	16.3556	18.8386	18.6254	59.736	Cluster 2
STAT1	15.7153	15.2324	37.1494	17.8772	39.1653	155.925	Cluster 2
STAT2	36.1172	39.1023	97.9159	45.8285	138.188	464.628	Cluster 2
STX16	13.464	14.3228	14.2628	17.3253	17.7092	58.0245	Cluster 2
TANK	5.22384	4.65174	7.61877	8.16708	7.47278	43.9422	Cluster 2
TARS1	4.03026	3.12809	5.21692	5.05492	4.44296	23.4602	Cluster 2
TASL	3.50526	3.00043	5.96726	5.36479	5.34226	26.6091	Cluster 2
TDRD7	6.37701	5.09947	11.9543	7.53296	10.9076	44.4577	Cluster 2
TENT4B	4.58215	4.38198	7.31139	5.44581	5.10847	26.337	Cluster 2
TFG	4.2397	2.71042	4.44875	4.69795	7.4883	19.4307	Cluster 2
THBS1	38.9326	31.4689	82.8206	25.8895	68.1892	449.012	Cluster 2
TMED9	7.36675	6.10355	6.4227	7.16921	8.65004	22.2849	Cluster 2
TMEM106A	4.23231	2.62012	3.98331	3.78107	4.90657	34.908	Cluster 2
TNFAIP6	2.78645	10.7153	16.1373	8.17833	21.8961	104.26	Cluster 2
TNFSF10	4.56758	4.74696	15.6875	5.4291	7.90111	70.0952	Cluster 2
TOR1AIP1	8.18751	9.96158	11.0055	12.0942	14.0402	50.441	Cluster 2
TOR1B	2.2609	1.57751	6.54502	2.48668	2.36755	47.0054	Cluster 2
TPP1	21.7449	18.9589	25.7614	20.6183	23.5329	106.551	Cluster 2
TRANK1	10.2965	8.70898	11.4652	13.2354	14.7371	64.6398	Cluster 2
TRIM14	4.90419	4.63451	13.3721	6.11923	16.1125	88.1727	Cluster 2
TRIM26	9.33318	7.56788	11.6323	8.07255	10.9588	63.1925	Cluster 2
TRIM38	12.1473	8.7807	19.9808	12.9829	34.5701	129.433	Cluster 2
TRIP12	17.8154	18.65	18.0643	20.5311	18.7288	80.3717	Cluster 2
TSPAN14	16.7833	22.722	28.499	14.6612	26.9423	162.658	Cluster 2
TTC9C	5.35635	6.01013	5.81835	6.03512	8.43275	23.1896	Cluster 2
USP18	0.543023	0.617612	5.97228	0.817952	0.634289	139.034	Cluster 2
USP25	8.32798	6.79959	9.94797	10.723	10.6934	34.1542	Cluster 2
VDAC3	9.7237	8.27177	13.7064	10.9348	13.8539	52.8631	Cluster 2
VHL	8.16267	11.0814	22.6163	17.055	25.8452	112.606	Cluster 2
WHAMM	4.61304	3.01089	4.14636	4.52594	3.91032	18.5182	Cluster 2
WSB1	13.7139	11.8504	20.6168	16.1697	27.9728	124.879	Cluster 2
XRN1	6.58487	5.3423	11.0315	7.48046	12.9871	54.52	Cluster 2
YWHAG	10.4978	9.12825	15.649	10.1049	13.9747	44.6573	Cluster 2
ZBP1	5.70996	3.53048	14.3516	2.80667	13.4825	120.462	Cluster 2
ZCCHC2	13.6255	10.3958	17.8658	15.8138	13.7709	68.7917	Cluster 2
ZDHHC5	9.14932	8.5515	9.16757	8.65574	10.7717	36.0295	Cluster 2
ZEB2	15.4576	11.774	12.7656	15.6108	16.3698	55.3071	Cluster 2
ZNF627	5.90542	4.35516	5.00694	4.03124	3.58035	23.914	Cluster 2
ZNFX1	29.9746	39.7627	58.2313	30.9939	56.2544	222.818	Cluster 2
ALDOA	107.709	162.288	250.02	119.617	230.071	501.292	Cluster 3
CCL4	2.604	2.12958	1.1678	4.35359	1.21506	8.67213	Cluster 3
CCL4L2	2.604	2.12958	1.1678	4.35359	1.21506	8.67213	Cluster 3
CHMP4A	4.33022	4.02333	3.53096	5.35792	4.88656	17.2946	Cluster 3
EFHD2	34.6262	54.9008	73.449	31.9863	102.724	201.245	Cluster 3
ERP29	4.90257	3.02965	12.0201	5.02019	7.64945	43.6	Cluster 3
GAPDH	7.52327	11.0253	20.6075	7.68283	22.4211	57.3141	Cluster 3
HLA-E	299.677	328.514	404.73	316.219	453.105	1114.96	Cluster 3
IFITM3	84.4619	94.5896	203.797	120.57	230.857	601.718	Cluster 3
LAGE3	0.532979	0.348881	0.335001	0.624826	0.28271	2.91381	Cluster 3
LSM2	0	0	0	0	0	0	Cluster 3
MRFAP1	3.84943	4.09409	2.86992	4.68356	3.52684	15.4164	Cluster 3
NDUFB11	2.20078	1.28063	3.45627	2.45157	1.84946	7.465	Cluster 3
PKM	4.21999	4.77674	7.7864	2.55236	5.80712	35.3496	Cluster 3
PNP	4.17274	10.9107	7.3382	3.47854	7.60386	141.974	Cluster 3
SARS1	9.77517	7.62867	7.344	9.26876	6.90969	49.0208	Cluster 3
SIGLEC11	32.9171	52.9773	78.0174	27.2658	92.4591	244.827	Cluster 3
SLC39A1	1.99891	2.29361	2.55825	1.5168	6.18676	16.4148	Cluster 3
A4GALT	3.77512	5.5408	15.9799	2.6372	16.0356	62.9065	Cluster 3
AARS1	8.06996	5.07681	4.02556	5.70386	3.65691	37.2628	Cluster 3
ACAA1	6.00099	7.56692	8.35169	6.22731	15.256	35.5002	Cluster 3
ACAD10	6.42252	4.99933	13.2918	5.73465	13.102	61.4265	Cluster 3
ACOT8	5.21406	3.67531	5.25042	4.92201	5.1644	16.9261	Cluster 3
ADGRG3	2.36431	6.48168	20.3075	2.91414	14.5181	71.0565	Cluster 3
AGTRAP	3.61898	4.24452	10.1835	3.86314	17.8028	128.919	Cluster 3
ALOX5	2.72457	6.24294	11.8477	4.61321	16.1434	64.9548	Cluster 3
AMDHD2	30.0797	24.7403	39.9447	20.649	43.2889	124.951	Cluster 3
ANKDD1A	8.77542	11.1694	12.5686	8.61449	15.0757	46.3179	Cluster 3
ANKRD22	3.28085	3.14375	8.58494	1.87153	23.7529	119.192	Cluster 3
ANKS1A	4.39162	4.78263	6.05584	3.94863	6.04937	16.665	Cluster 3
ANXA2	29.6798	27.5606	37.7533	30.6877	49.2734	149.383	Cluster 3
ANXA4	3.89755	3.91542	3.71425	5.36348	5.91275	23.6512	Cluster 3
AOAH	15.7884	19.1493	20.7642	17.3392	21.8884	128.707	Cluster 3
AP1S1	5.44935	5.36889	6.29754	5.59681	7.21849	23.9085	Cluster 3
AP2S1	4.23725	3.22351	5.08084	3.20597	4.74925	15.0317	Cluster 3
APLP2	29.2439	43.9931	37.75	40.779	67.1165	287.292	Cluster 3
APOBEC3H	18.4196	12.915	30.835	18.1012	20.6771	135.596	Cluster 3
ARHGEF11	14.9754	22.0434	23.5261	15.7733	28.5956	80.6367	Cluster 3
ARHGEF3	5.66628	4.0239	6.44274	5.28779	10.0693	38.9837	Cluster 3
ARID3A	6.24751	8.32547	6.98812	6.49298	8.7072	36.5664	Cluster 3
ARID5A	8.44277	9.8088	13.0497	6.61381	29.5337	56.4041	Cluster 3
ARL8A	9.83735	9.68225	12.2939	8.69846	12.6963	47.8518	Cluster 3
ASAH1	6.07657	5.86376	6.43757	6.44973	4.84885	90.1812	Cluster 3
ATOSB	7.86328	9.07006	15.7815	7.44304	12.8292	37.094	Cluster 3
ATP13A1	16.248	12.5259	30.0309	12.226	18.5496	99.6849	Cluster 3
ATP6AP1	19.2146	22.9643	22.5818	19.5319	25.0374	107.117	Cluster 3
ATP6V0A1	20.8935	24.3086	32.7327	23.3845	34.6727	135.41	Cluster 3
ATP6V0C	47.1788	39.1303	65.0947	32.2621	69.9839	200.517	Cluster 3
ATP6V0D1	14.5028	22.0344	30.396	17.5334	51.955	92.3591	Cluster 3
ATP6V1F	22.2536	16.3253	17.2349	28.9957	22.629	100.22	Cluster 3
ATP6V1FNB	10.4877	6.95883	9.04867	13.5267	10.1209	43.9698	Cluster 3
ATXN7L3	10.334	11.0829	12.1512	10.0192	13.7916	39.6831	Cluster 3
B3GNT8	7.98903	9.11729	12.9324	5.92122	11.8788	48.835	Cluster 3
B4GALT1	10.6941	8.25296	12.6612	9.7775	14.0648	45.7032	Cluster 3
B4GALT5	4.81877	10.1209	10.0297	6.03007	18.909	43.8641	Cluster 3
BATF2	0.185693	0.183048	6.01179	0.406801	8.52698	49.9405	Cluster 3
BATF3	1.19541	0.944377	2.54842	1.96498	12.3689	74.3315	Cluster 3
BCL3	18.3101	20.5519	27.4066	15.3636	33.2419	86.8548	Cluster 3
BID	9.49754	7.24235	9.5604	9.89939	7.18136	41.6717	Cluster 3
BIN3	7.45768	6.08	5.98695	6.15094	6.76697	21.9739	Cluster 3
BLOC1S1	60.3868	63.269	75.2962	58.3894	75.7082	194.092	Cluster 3
BMPR2	4.6677	2.56219	8.72381	3.08938	2.9373	25.5224	Cluster 3
BRI3	44.8518	66.5632	76.6773	53.6149	78.0088	222.47	Cluster 3
BRMS1	7.08123	4.95907	6.76072	5.39668	5.95521	23.6486	Cluster 3
C11orf68	6.71889	5.54918	6.1329	5.22493	6.23946	20.7499	Cluster 3
C19orf38	9.11836	17.493	23.6898	11.2302	25.8848	83.8203	Cluster 3
C1QC	0.249169	0.422882	6.05129	0.131438	2.79255	58.6574	Cluster 3
C3AR1	2.54445	3.86724	12.3123	2.71692	16.8793	224.73	Cluster 3
C5AR1	25.6107	51.0867	68.591	43.8669	67.4818	293.709	Cluster 3
C5AR2	8.20944	12.4175	18.6467	5.74535	27.3613	49.4452	Cluster 3
CANT1	5.72191	5.1668	6.1382	4.19916	7.03217	22.5331	Cluster 3
CAPG	10.7086	14.2036	20.6022	13.5947	25.9145	123.645	Cluster 3
CAST	11.8677	12.5141	15.9402	14.7329	16.4133	52.0979	Cluster 3
CCDC97	8.54488	5.24061	6.54767	6.63216	6.62619	28.2254	Cluster 3
CCND3	29.7667	25.4021	57.0679	19.9183	35.4373	150.683	Cluster 3
CD14	51.6538	51.1334	31.8873	54.4871	41.9245	428.235	Cluster 3
CD151	8.25946	9.15719	14.9634	7.76925	9.33606	37.0537	Cluster 3
CD1D	4.31787	6.48039	9.28999	5.68838	6.81534	35.8845	Cluster 3
CD300LF	5.7875	8.62347	15.9873	7.97122	37.7625	91.9064	Cluster 3
CD37	76.684	57.6495	85.393	72.1664	89.9529	247.646	Cluster 3
CD68	5.08101	3.55256	15.8921	3.34062	8.81843	225.367	Cluster 3
CD81	26.3523	17.5932	22.3824	22.1447	21.6398	253.678	Cluster 3
CD82	10.6369	14.9507	20.7488	10.0063	16.9497	148.933	Cluster 3
CDKN2D	25.4801	26.5854	43.4066	16.4599	25.5706	102.942	Cluster 3
CEBPB	15.2014	33.1603	125.74	14.6572	255.39	330.828	Cluster 3
CFP	28.3592	46.026	48.8293	38.7488	46.7255	189.753	Cluster 3
CHMP1A	12.0486	11.0327	12.171	8.23642	14.2674	49.3224	Cluster 3
CHMP2A	23.0575	25.6863	29.5571	28.3924	30.7385	87.248	Cluster 3
CHMP4B	14.4185	18.2186	23.4653	13.5038	18.5326	68.6444	Cluster 3
CISH	4.23452	2.49872	12.3546	2.67257	23.3905	117.518	Cluster 3
CNDP2	10.0569	6.21098	17.3325	7.64008	23.0122	119.827	Cluster 3
COLGALT1	4.10467	4.32704	7.74555	3.71947	8.61955	21.6485	Cluster 3
COQ8B	4.4714	4.91117	5.84995	3.16894	6.20882	20.6837	Cluster 3
CORO2A	1.74918	2.30632	14.9138	2.19747	13.7001	54.0088	Cluster 3
COX6A1	8.93197	6.83535	9.40055	7.22842	8.30209	38.5629	Cluster 3
CSF3R	338.467	507.395	744.005	324.661	1166.8	2346.52	Cluster 3
CTSA	17.2045	14.5917	29.1945	12.6843	20.5118	77.2603	Cluster 3
CTSB	18.8439	22.7101	41.8564	22.4235	46.3319	205.223	Cluster 3
CTSC	4.87319	3.52042	7.49129	4.56391	6.90771	113.256	Cluster 3
CTSD	55.4486	77.1498	112.318	40.0358	66.7957	582.237	Cluster 3
CTSH	19.8268	13.2117	13.9387	20.5419	19.0319	277.744	Cluster 3
CXCL10	0.958582	0.142843	1.88558	0.524498	1.71868	562.222	Cluster 3
CYBA	56.2575	45.8965	95.1354	36.6403	82.3767	301.896	Cluster 3
CYBB	17.2551	14.8057	37.4464	20.6273	48.6543	366.883	Cluster 3
CYBC1	11.0895	10.2325	19.3579	9.439	20.7946	50.2601	Cluster 3
CYFIP1	3.69764	3.82802	8.63321	3.25526	5.69613	15.3586	Cluster 3
DAXX	11.0835	7.88722	12.3146	8.78762	9.58655	47.2068	Cluster 3
DDIT3	6.25498	7.47757	6.63275	8.08034	8.27557	36.5805	Cluster 3
DDIT4	17.6096	13.0353	14.0068	14.7489	12.3651	89.5724	Cluster 3
DENND5A	11.1208	13.4862	18.3086	12.0406	19.6188	104.323	Cluster 3
DLGAP4	3.37431	2.02043	4.73344	2.80589	3.46756	28.7447	Cluster 3
DNASE1L1	8.38291	10.0872	13.0623	8.06724	12.9253	52.9649	Cluster 3
DNASE2	3.84582	3.86422	5.51949	2.56331	3.40874	37.1283	Cluster 3
DNPEP	3.88056	2.20133	7.60101	2.72259	4.26417	101.341	Cluster 3
DRAP1	11.0644	7.1078	14.3416	7.17742	11.2436	62.783	Cluster 3
DUSP1	61.581	104.003	102.076	67.7243	137.194	520.137	Cluster 3
DYNLT1	25.6901	35.9841	81.0989	43.2293	101.458	276.921	Cluster 3
EAF1	5.39197	7.56668	6.91762	7.08313	8.98804	37.9843	Cluster 3
EHD1	39.7514	56.1371	80.0204	31.5083	97.6039	342.64	Cluster 3
EHD4	3.53774	2.83084	6.01469	3.85288	5.06779	44.8772	Cluster 3
EMC8	3.02396	4.76436	7.72432	4.40821	4.54467	28.7259	Cluster 3
EPAS1	2.2238	1.9557	5.0516	1.07388	2.26101	61.7597	Cluster 3
ERGIC1	5.84021	3.82117	3.5577	4.81952	4.30468	19.6198	Cluster 3
ETS2	3.64684	4.68768	4.84193	3.4752	8.58755	41.5587	Cluster 3
ETV6	11.094	13.0366	20.3909	12.4127	29.3263	59.9172	Cluster 3
EZR	29.4401	22.3175	22.0881	27.0391	34.0584	121.019	Cluster 3
FBXO6	1.82334	1.68785	16.3088	1.18134	21.8086	105.747	Cluster 3
FCAR	10.4927	25.1778	21.7757	23.5241	47.2972	174.448	Cluster 3
FCER1G	35.9072	45.9411	143.429	49.9131	109.734	565.654	Cluster 3
FCN1	24.9826	74.6146	196.414	29.875	188.219	780.566	Cluster 3
FGR	74.8529	111.939	136.154	75.7344	207.295	594.032	Cluster 3
FKBP5	19.0693	25.0829	49.4953	12.1577	78.4503	263.169	Cluster 3
FLOT1	13.1778	25.516	40.1544	16.8782	101.355	165.199	Cluster 3
FLVCR2	1.58263	2.0966	8.3368	2.37354	9.56398	32.1571	Cluster 3
FPR2	3.0207	13.9461	33.5512	5.94697	37.4401	350.967	Cluster 3
G0S2	1.67047	4.59221	12.6752	3.85471	30.3045	461.206	Cluster 3
GADD45B	25.2237	37.5452	37.3244	30.5878	42.1977	280.894	Cluster 3
GAS7	9.65594	10.4786	15.9298	7.52362	31.5812	71.1685	Cluster 3
GFOD1	3.41072	3.66612	6.81131	2.25839	6.98342	36.7045	Cluster 3
GM2A	3.81089	4.12837	11.017	5.30635	9.27487	80.8921	Cluster 3
GNAI2	71.7309	97.7375	96.3373	78.3314	117.747	300.716	Cluster 3
GPR108	5.44907	5.32537	6.64002	5.45424	4.6929	29.0604	Cluster 3
GPR84	0.306329	0.863933	6.10139	0.66448	6.31427	146.352	Cluster 3
GRAMD1A	20.3438	23.2137	36.0458	13.4169	51.5183	107.316	Cluster 3
GRINA	42.403	51.1292	75.4079	34.9691	106.014	386.934	Cluster 3
GRIPAP1	19.6079	22.7779	26.1022	20.8425	33.55	90.4587	Cluster 3
GRN	66.3858	89.1619	143.98	70.5953	82.9373	1321.62	Cluster 3
GSDMD	15.8896	12.483	22.6892	11.5487	30.9342	72.724	Cluster 3
GTF2F1	5.65923	3.84009	4.32778	3.84985	4.20152	21.8631	Cluster 3
GTPBP2	12.6286	15.188	24.0434	12.9064	16.1672	113.566	Cluster 3
HCK	40.3501	64.8517	94.8098	37.9565	155.121	416.741	Cluster 3
HEXB	6.29764	7.50457	7.57915	7.73803	6.91709	62.2739	Cluster 3
HIPK2	9.62604	7.19178	8.37792	7.56967	5.75881	38.7306	Cluster 3
HIVEP1	5.89187	4.83988	4.44425	6.67772	4.30367	33.6008	Cluster 3
HK1	10.4614	11.9747	20.8237	8.92073	20.4594	70.1318	Cluster 3
HK3	21.1166	51.5399	143.278	18.3005	197.511	528.87	Cluster 3
HM13	7.33255	5.44301	6.45492	6.77333	9.60004	24.6124	Cluster 3
HMOX1	3.20386	9.54909	50.6784	3.774	100.953	370.925	Cluster 3
HPCAL1	7.22404	7.32142	11.4925	7.06165	8.79157	38.8601	Cluster 3
HSH2D	22.9818	20.8068	29.8511	29.0892	21.1125	142.619	Cluster 3
ICAM1	1.95894	1.16643	3.76953	2.94992	10.5899	112.312	Cluster 3
IFI30	82.7265	106.516	118.429	85.0275	144.807	337.929	Cluster 3
IFI35	10.0086	12.3729	37.3917	12.452	52.0028	209.96	Cluster 3
IFI6	85.8416	90.5633	1178.1	166.864	562.56	7553.84	Cluster 3
IL1R1	4.90664	10.8408	13.5228	5.67385	18.7713	82.4774	Cluster 3
IL1R2	15.5307	32.2142	34.1587	27.4194	37.0177	556.858	Cluster 3
IL2RA	0.932423	0.265608	38.2231	0.823989	11.5944	174.248	Cluster 3
ILK	15.3763	20.1328	21.5406	17.7686	28.1445	70.2573	Cluster 3
INPP5D	27.7482	26.6797	29.096	27.5291	32.2867	100.312	Cluster 3
IRF2BP2	20.7499	14.4755	21.9522	22.118	21.9646	175.162	Cluster 3
IRF5	5.82445	3.59996	7.50425	5.15222	6.02732	77.3378	Cluster 3
ITGAM	20.1071	44.6086	72.2442	33.4663	108.76	398.682	Cluster 3
ITGB2	64.8739	68.3384	108.609	59.7106	104.3	377.605	Cluster 3
JAK3	10.8941	4.31104	13.6028	8.48204	7.88778	118.244	Cluster 3
JTB	23.0484	20.9678	22.8362	22.9516	21.6578	74.1237	Cluster 3
JUNB	29.1467	28.9913	58.4772	18.964	86.5035	192.895	Cluster 3
JUP	0.742846	0.246449	9.26596	0.537891	1.21232	150.015	Cluster 3
KAT2A	6.5715	3.18196	4.59282	5.36599	2.34986	65.1547	Cluster 3
KCTD14	0.130797	0.13722	2.5871	0.0653127	3.00903	81.0886	Cluster 3
KHDRBS1	11.2469	8.42769	7.93715	10.0179	6.69858	40.2473	Cluster 3
KXD1	5.0428	4.96821	4.58424	5.16237	3.94331	26.4311	Cluster 3
LAMP1	23.2593	24.3342	43.2929	21.1649	49.0138	196.344	Cluster 3
LAMTOR1	4.1211	3.22385	5.91619	3.3883	5.45387	26.0248	Cluster 3
LAMTOR2	14.3185	14.8045	28.1827	18.5606	27.1282	63.938	Cluster 3
LGALS3BP	11.8816	7.45496	41.4299	10.0357	36.3514	223.865	Cluster 3
LILRA2	19.6651	32.768	48.4742	20.3721	48.7058	133.896	Cluster 3
LILRB2	12.3674	23.6007	24.5223	13.7695	31.4115	106.76	Cluster 3
LMAN2	11.5736	10.2589	11.019	9.25668	15.0902	34.7901	Cluster 3
LRRC25	12.7373	11.0679	17.2594	13.1849	18.2339	75.2694	Cluster 3
LTBR	3.36855	5.17742	14.8948	4.16484	15.5243	36.719	Cluster 3
LYPLA2	8.47988	9.39155	8.46229	8.03321	11.9807	40.3105	Cluster 3
MAFG	7.11002	8.22769	9.6963	6.08909	8.4991	34.1561	Cluster 3
MAGED2	4.15188	3.16949	5.10192	3.11409	3.63418	22.9916	Cluster 3
MAP2K1	5.30336	4.23662	4.72232	5.36838	5.94593	26.9574	Cluster 3
MAP2K3	15.2659	18.5782	23.0309	16.3341	21.0801	58.4165	Cluster 3
MAPKAPK2	31.7856	39.0775	38.7794	34.9411	46.335	184.854	Cluster 3
MAPKAPK3	8.42174	7.84371	10.1878	7.92413	10.9807	46.1707	Cluster 3
MED10	7.49067	5.07046	7.10363	7.40474	7.60853	32.2171	Cluster 3
METRNL	12.4617	8.08323	10.7646	4.96719	11.4937	43.6507	Cluster 3
MFSD1	6.52976	10.0392	10.833	6.75696	11.3722	84.4438	Cluster 3
MLLT6	15.7836	9.20038	6.22463	11.8573	12.1642	71.7909	Cluster 3
MON1B	6.16675	7.05298	6.7813	5.78999	13.0985	24.7617	Cluster 3
MPC1	4.12861	3.77127	9.65379	4.57871	4.22383	18.0809	Cluster 3
MRPL34	7.27139	5.82233	7.39471	7.89187	7.45165	25.0081	Cluster 3
MS4A4E	0.763504	2.59697	25.4644	1.65291	28.0629	186.647	Cluster 3
MS4A6E	0.31483	0.792838	13.1776	0.638166	15.7202	90.2227	Cluster 3
MVB12A	7.07418	5.36075	6.05366	5.10884	7.04707	23.469	Cluster 3
MVP	32.2518	46.4011	68.4337	26.0043	109.569	264.034	Cluster 3
MXD3	8.89171	7.87121	8.1143	7.2855	11.4388	27.1605	Cluster 3
MYD88	24.4867	41.1782	74.6551	30.0344	110.212	233.051	Cluster 3
NADK	76.3579	107.757	95.9954	80.5332	143.651	320.797	Cluster 3
NAGK	19.1085	20.9517	38.1748	25.05	38.3967	133.92	Cluster 3
NCF1	133.724	149.345	138.012	125.732	117.558	736.078	Cluster 3
NCSTN	13.6905	12.9775	14.0002	15.4337	16.1379	66.8451	Cluster 3
NDUFB7	18.6658	17.4929	22.2963	17.2046	20.1348	56.6457	Cluster 3
NDUFB9	6.27028	6.5372	8.01659	6.5629	8.7808	24.3311	Cluster 3
NEU1	5.39882	5.39808	4.2993	9.22504	11.6599	26.9911	Cluster 3
NFE2L1	6.72896	5.39532	5.50372	5.68093	5.23166	24.5615	Cluster 3
NFKB2	7.45532	6.3188	7.93241	5.86743	10.9231	76.1994	Cluster 3
NFKBIA	41.1694	52.7263	60.2508	53.822	85.1722	633.641	Cluster 3
NFKBIE	4.38909	3.35199	3.24336	5.01559	3.97284	31.6074	Cluster 3
NINJ1	8.25336	7.75728	9.98716	8.60134	7.81166	34.431	Cluster 3
NKG7	25.5232	13.6447	14.9366	13.6833	7.61185	104.816	Cluster 3
NMRAL1	7.22155	7.68004	9.96665	9.48828	12.5248	53.4081	Cluster 3
NOD2	5.6768	6.65024	8.08483	7.13969	12.4908	28.9138	Cluster 3
NOSIP	9.55122	8.53451	7.22618	6.15396	6.93622	22.8774	Cluster 3
NPC2	5.81666	5.2679	4.9452	8.64485	8.71755	41.0424	Cluster 3
NPEPL1	5.47029	6.52213	6.05239	5.68318	8.00508	28.1154	Cluster 3
NR1H2	11.2039	9.09531	15.3603	7.69488	18.0981	47.2543	Cluster 3
NUCB1	15.7103	17.2167	17.6341	11.7197	27.5878	103.078	Cluster 3
OGFR	8.3757	6.06875	22.8398	5.37186	14.3315	89.8345	Cluster 3
ORAI1	10.7354	12.6523	20.2691	5.97953	11.7667	40.9679	Cluster 3
OS9	21.8146	20.487	20.1076	24.6332	31.0655	79.5046	Cluster 3
OTUB1	13.7978	11.2709	9.57272	11.7457	10.7092	42.8277	Cluster 3
PAGR1	23.8035	32.7824	47.7747	18.9044	75.3181	182.833	Cluster 3
PAOX	8.03732	5.1522	11.6861	6.80507	12.1938	40.1353	Cluster 3
PARP10	13.5402	11.3084	33.2661	9.82379	44.9613	208.225	Cluster 3
PARP3	2.76965	2.26191	7.53477	3.13071	6.19468	33.6411	Cluster 3
PARVG	10.916	7.88858	10.5114	10.6835	22.5086	52.374	Cluster 3
PEF1	5.71168	7.19682	9.47261	5.89632	9.62327	23.1862	Cluster 3
PER1	4.31655	2.5381	3.56519	2.13504	2.52001	45.656	Cluster 3
PFKL	8.8069	6.67253	6.8676	7.47357	9.55807	36.1977	Cluster 3
PGAM1	11.8608	15.0617	31.0934	11.688	28.3605	81.7722	Cluster 3
PHACTR2	2.95821	4.48798	5.90012	4.68363	5.05903	42.1049	Cluster 3
PHF8	6.84736	6.7045	5.63668	6.17025	8.29686	21.6421	Cluster 3
PIGS	5.62561	5.43285	4.93872	5.70497	4.05846	26.4895	Cluster 3
PLAGL2	5.77666	3.80461	5.44328	4.32695	4.83214	45.1729	Cluster 3
PLAUR	3.43152	12.5709	14.0018	4.15742	12.8131	75.1629	Cluster 3
PLEKHM1	13.5203	12.8445	19.1687	10.8966	23.59	57.4104	Cluster 3
PLEKHM2	10.2382	7.00363	7.03958	8.80537	9.5613	41.9365	Cluster 3
POR	7.35889	14.2588	11.8367	7.38845	31.3825	80.226	Cluster 3
PPDPF	7.63188	4.72371	12.9976	5.44225	7.96956	36.5118	Cluster 3
PPP1R11	11.6901	8.91073	17.1419	11.1564	13.4747	46.3212	Cluster 3
PRAF2	4.87703	3.97725	6.44907	4.22217	6.5141	20.2062	Cluster 3
PRR13	37.9508	40.2415	55.8263	47.5636	65.1611	195.177	Cluster 3
PSEN1	6.81221	8.33255	9.24172	8.4289	10.9368	35.8866	Cluster 3
PSMD4	16.791	16.8503	13.648	17.449	18.9975	47.0862	Cluster 3
PTPN1	5.48412	6.10769	9.34234	5.36713	14.917	40.7352	Cluster 3
PYCARD	12.8747	15.0457	41.309	13.56	62.0912	123.095	Cluster 3
QSOX1	4.51477	6.6613	7.08455	3.58881	8.12231	25.5184	Cluster 3
RAB24	21.6733	19.876	34.3747	17.0006	25.6968	102.607	Cluster 3
RAB37	8.77188	6.62583	5.83144	7.78447	8.09921	26.6916	Cluster 3
RAB43	10.5468	13.701	19.0588	9.42429	18.9141	52.9545	Cluster 3
RAB44	2.53741	1.15361	4.05444	1.97892	1.55546	78.0168	Cluster 3
RAC2	42.4611	36.5977	58.7114	37.5368	56.243	199.617	Cluster 3
RBCK1	29.4767	23.3435	31.6404	21.9239	47.5514	110.468	Cluster 3
RBM15B	5.95262	5.15604	5.30227	5.68891	5.41007	27.2899	Cluster 3
RBM42	8.0719	8.71773	11.5806	7.20686	11.3024	30.9982	Cluster 3
RDH5	12.2719	12.2109	14.0886	13.1052	16.4177	40.4592	Cluster 3
RELB	2.95668	2.21035	3.28147	2.02186	5.11301	47.2246	Cluster 3
RENBP	1.98959	4.00916	11.404	2.23455	12.3642	40.9641	Cluster 3
RGS19	29.4366	28.3014	44.2353	28.2522	50.1826	103.914	Cluster 3
RHBDF2	5.2728	5.2093	21.7495	3.9246	25.924	99.1175	Cluster 3
RILPL2	5.20476	3.89872	7.06397	5.79659	5.48805	32.0901	Cluster 3
RIPK3	7.23624	7.8405	15.0533	8.43946	15.7218	43.227	Cluster 3
RNF181	4.6463	3.00671	4.38888	4.63668	4.19362	23.8572	Cluster 3
RNF19B	12.1718	12.23	22.2992	14.7525	29.7437	133.302	Cluster 3
RNH1	8.40706	4.81578	8.56664	4.58068	9.29083	42.1397	Cluster 3
RPIA	7.52368	5.41474	5.17027	9.09577	4.13228	58.2744	Cluster 3
RRAGA	5.58704	4.30803	3.46499	5.93933	6.66391	19.442	Cluster 3
RRBP1	4.35993	3.31834	6.50784	3.22856	5.34737	34.118	Cluster 3
RTN4	10.2047	11.6374	17.9812	10.9443	19.826	42.7201	Cluster 3
RTP4	4.62456	1.81316	13.5559	2.8665	16.9577	89.6968	Cluster 3
S100A2	1.86956	2.47969	12.2238	2.07836	6.94543	59.893	Cluster 3
S100P	9.3165	41.7697	94.8329	10.5386	78.6321	718.536	Cluster 3
SASH3	30.9151	35.9865	58.961	31.9444	85.5733	189.978	Cluster 3
SEL1L3	11.5411	8.59671	34.8978	10.0099	25.0581	80.2567	Cluster 3
SEMA4A	44.3061	65.1389	65.6585	53.625	83.0802	211.341	Cluster 3
SERP1	21.4543	25.1186	27.6507	26.8397	38.7402	101.89	Cluster 3
SERPINA1	43.8878	71.7341	171.249	112.847	375.178	941.105	Cluster 3
SGSH	9.05145	13.9344	20.1884	9.28601	23.403	88.9673	Cluster 3
SH3BP1	13.7258	10.7463	8.86973	10.0782	10.7382	47.0132	Cluster 3
SH3BP5	16.1724	19.9491	26.0757	13.9602	35.3212	93.3788	Cluster 3
SHFL	5.58704	3.8196	9.75678	5.52411	5.18203	67.1107	Cluster 3
SHKBP1	16.3661	17.9576	21.0165	12.8754	22.6044	71.4437	Cluster 3
SIGLEC1	0.360774	0.543469	7.35803	0.890583	2.74378	218.752	Cluster 3
SIGLEC10	10.3738	14.8929	24.1039	9.3746	34.9929	92.8224	Cluster 3
SIGLEC5	14.3723	34.401	53.299	21.7822	53.1359	149.943	Cluster 3
SIK3	9.05373	8.06735	6.08033	8.68754	6.64522	32.5739	Cluster 3
SLA	19.1916	28.1568	46.3097	26.1718	81.7529	294.814	Cluster 3
SLC15A3	12.2982	14.1375	13.599	13.7524	18.7747	82.5521	Cluster 3
SLC2A6	5.17568	3.31897	3.79816	3.66367	8.00031	69.746	Cluster 3
SLC39A8	0.985748	1.49318	1.70977	1.25241	4.31926	130.923	Cluster 3
SLC3A2	5.4144	3.56084	3.43516	3.97908	2.99667	41.1821	Cluster 3
SLC7A7	17.1491	16.9365	32.0077	14.6513	23.3468	99.2875	Cluster 3
SMAD3	5.16936	2.40187	1.33478	4.01648	0.88406	35.5842	Cluster 3
SNX20	10.2822	10.9461	19.8006	11.5103	23.2591	86.5027	Cluster 3
SPATC1	0.699394	0.407335	0.80196	1.03774	5.29882	140.921	Cluster 3
SQSTM1	25.6202	25.8113	20.3951	27.4389	22.5122	118.674	Cluster 3
SRGAP2	4.57225	3.42707	9.6633	3.91849	2.59492	73.374	Cluster 3
SRGAP2B	4.57225	3.42707	9.6633	3.91849	2.59492	73.374	Cluster 3
SRGAP2C	4.57225	3.42707	9.6633	3.91849	2.59492	73.374	Cluster 3
SRI	6.93625	10.0287	9.69166	11.3191	12.3671	39.4228	Cluster 3
SSH3	4.39838	5.15837	9.36896	3.91168	9.34371	29.0519	Cluster 3
ST3GAL2	7.59587	9.17159	12.619	6.62493	9.91338	54.1369	Cluster 3
STING1	7.9016	15.7121	27.1358	8.456	61.7307	87.4137	Cluster 3
STOM	13.2922	10.2657	32.7562	11.6866	38.3562	410.195	Cluster 3
STXBP2	37.6594	38.9731	51.4114	35.8753	70.8162	145.912	Cluster 3
SYNE3	5.1002	3.19157	3.26993	4.55746	2.29513	22.5171	Cluster 3
SYNGR2	20.479	16.2648	17.7123	17.2149	14.3108	83.3331	Cluster 3
SZRD1	15.071	14.2742	18.2315	15.0714	18.3903	60.5003	Cluster 3
TAPBP	62.2564	47.0258	87.0753	43.3771	99.1067	337.037	Cluster 3
TAX1BP3	9.79027	7.39122	17.6173	7.18002	12.0382	44.2555	Cluster 3
TBC1D2	1.6535	2.29485	3.44606	2.20596	3.78781	59.6431	Cluster 3
TCF7L2	5.32027	3.03228	4.94802	3.82709	3.78371	25.8987	Cluster 3
TCIRG1	33.2941	36.8401	54.7956	27.5271	60	163.253	Cluster 3
THEMIS2	12.8648	15.9619	16.9051	17.274	21.4309	64.7447	Cluster 3
TICAM1	3.91945	4.08358	7.48482	3.08898	11.5175	27.8115	Cluster 3
TM9SF4	6.95544	5.80686	5.96069	5.38929	5.19101	43.406	Cluster 3
TMBIM1	16.6858	19.3483	24.8079	19.6928	22.7374	85.7427	Cluster 3
TMEM268	4.25165	2.07705	7.37717	4.01846	5.92484	29.6753	Cluster 3
TMSB10	100.656	97.5084	217.053	106.33	183.665	774.319	Cluster 3
TNF	3.12043	1.67472	3.3055	3.56083	2.27331	39.0566	Cluster 3
TNFAIP3	4.20737	4.30079	4.04126	6.38873	7.07749	136.84	Cluster 3
TNFRSF1B	37.5695	54.1474	64.8682	38.8286	80.5278	252.785	Cluster 3
TNIP1	23.0801	30.8034	22.7264	22.365	25.9078	238.397	Cluster 3
TNIP2	7.56569	11.7303	12.7224	6.78268	15.8471	63.8378	Cluster 3
TNK2	17.4789	20.0656	49.0159	13.2498	28.7114	229.889	Cluster 3
TOMM40L	7.0972	9.36797	25.5569	8.78078	21.1089	92.5892	Cluster 3
TOMM6	5.824	3.59067	5.54139	5.76743	5.30333	20.6618	Cluster 3
TPD52L2	28.2589	40.3741	40.5239	34.3146	47.773	121.355	Cluster 3
TPRA1	5.51217	3.08521	2.73965	4.23768	3.0132	25.6227	Cluster 3
TREML2	6.88065	6.94952	10.8866	5.3017	11.3834	75.4141	Cluster 3
TRIM56	10.9718	9.02864	17.0823	9.33795	16.1826	54.6449	Cluster 3
TUSC2	5.27228	6.9072	7.4627	5.29084	6.41499	19.6373	Cluster 3
TXNDC11	6.78177	5.19657	6.01922	5.15355	5.63599	22.8119	Cluster 3
TYMP	15.9802	18.847	72.4452	8.81388	71.168	189.598	Cluster 3
UBQLN2	6.75868	3.08626	6.44769	6.07526	10.2692	25.9897	Cluster 3
UNC119	11.4966	9.43698	8.99714	11.6845	6.29717	46.9813	Cluster 3
UNC93B1	9.10166	6.38297	18.5573	6.13055	14.1126	113.553	Cluster 3
USF2	18.2185	12.231	20.1068	13.8407	21.3077	65.2552	Cluster 3
VAMP5	10.9776	6.29523	17.0621	8.32346	12.3202	86.1208	Cluster 3
VASP	94.1517	120.781	140.928	90.5055	181.388	337.34	Cluster 3
VAT1	3.14757	3.69232	13.9089	3.02051	13.6794	70.8604	Cluster 3
VIM	155.012	219.115	314.657	164.261	376.771	678.723	Cluster 3
WDR37	7.27811	6.78167	8.58	8.02687	11.8669	37.7021	Cluster 3
WDR45	11.2316	13.6903	16.2291	12.4039	21.3269	49.0697	Cluster 3
WFS1	7.98504	17.7678	24.359	6.70322	34.5484	81.4704	Cluster 3
WWP2	9.75281	10.3142	10.205	9.80597	11.625	36.4881	Cluster 3
YKT6	6.63126	5.95599	5.2965	6.32278	5.78515	23.8789	Cluster 3
ZBTB7B	18.1353	19.8751	24.162	15.1237	25.0353	66.3751	Cluster 3
ZC3H12A	3.43023	2.52704	4.17609	3.39902	3.01404	55.3872	Cluster 3
ZC3H7A	11.3846	9.30228	11.438	11.5019	12.7016	48.4075	Cluster 3
ZNF687	4.21507	5.12902	4.459	3.76732	4.85871	22.2069	Cluster 3
ZNF830	5.54287	4.88666	5.5343	6.56374	5.59483	20.7018	Cluster 3
FAM210B	19.5348	23.911	17.0548	33.74	12.207	7.65672	Cluster 4
FBXO7	74.481	52.6284	27.2129	77.2125	34.2532	54.1764	Cluster 4
LRRC4	10.961	11.5304	4.42603	15.7289	4.37749	0.714815	Cluster 4
MTURN	7.18799	6.88307	5.58474	3.99463	1.60576	0.941093	Cluster 4
PI16	109.957	105.587	35.5539	136.478	36.0786	28.2405	Cluster 4
R3HDM4	219.226	211.385	157.15	204.561	152.252	105.05	Cluster 4
SPECC1	19.0616	20.418	8.61524	25.2358	8.94764	3.02467	Cluster 4
TENT5C	71.6046	74.0528	33.2099	95.3818	29.3609	28.9935	Cluster 4

## Sheet: Fig 5 SUDV28 vs SUDV7 MaSigPro
Human.gene.name	SUDV28_D0	SUDV28_D3	SUDV28_D6	SUDV28_D21	SUDV28_D35	SUDV7_D0	SUDV7_D3	SUDV7_D6	SUDV7_D21	SUDV7_D35	Cluster
ACOT8	5.21406	3.67531	5.25042	3.66874	5.79713	3.85732	2.63749	3.4289	2.98893	4.19424	Cluster 1
ACSL5	5.77227	4.22149	5.10573	6.19895	7.47841	3.95251	3.30254	3.74392	5.21074	5.12624	Cluster 1
ADPGK	5.09503	5.85239	7.28246	4.73983	5.36305	3.47749	3.62868	3.32982	4.4499	4.17473	Cluster 1
ANXA1	49.9441	63.9635	87.7394	72.279	64.9573	54.1797	46.1537	47.6571	58.5023	57.956	Cluster 1
ARF3	13.021	15.0735	20.2432	13.2993	14.9558	10.4071	12.036	9.102	12.3012	11.4994	Cluster 1
ARHGEF3	5.66628	4.0239	6.44274	6.23145	9.54763	3.21815	4.08721	3.46281	4.308	5.18845	Cluster 1
ASAH1	6.07657	5.86376	6.43757	7.33963	6.72356	5.30786	3.23678	4.52863	5.61284	5.67959	Cluster 1
ATOX1	4.89403	4.85301	9.74316	4.95346	5.39364	3.71477	4.73304	2.75941	3.20305	3.37817	Cluster 1
ATP13A1	16.248	12.5259	30.0309	10.091	20.2967	12.7662	7.72731	7.66641	8.68953	13.4783	Cluster 1
C11orf68	6.71889	5.54918	6.1329	5.89281	8.39274	5.18903	4.1729	3.69125	5.19641	5.32095	Cluster 1
CCL4	5.62248	6.72826	7.77401	7.35672	4.24486	2.23698	2.55574	1.83743	1.9328	3.37238	Cluster 1
CCL4L2	4.75353	8.47058	7.17652	5.37797	6.2582	4.12844	4.89213	2.74149	3.05433	4.24208	Cluster 1
CD37	76.684	57.6495	85.393	52.5297	75.5852	57.3264	52.1759	52.0184	51.2143	57.9971	Cluster 1
CD48	63.9423	76.4088	65.4667	67.973	75.5061	52.3919	53.3266	48.6348	65.7639	60.8184	Cluster 1
CD63	22.3779	25.2789	52.7858	20.6845	19.0824	19.2089	19.9309	18.1562	20.625	16.8715	Cluster 1
CHMP1A	12.0486	11.0327	12.171	8.49874	14.1744	9.69443	6.96307	6.24163	6.55946	8.18531	Cluster 1
CHMP4A	5.75709	4.49829	4.97052	4.70372	6.30138	3.82265	4.08164	3.53777	4.69931	5.85264	Cluster 1
CLEC7A	3.7859	6.6725	6.56283	4.56737	2.94084	10.3884	7.00391	6.07304	9.86221	8.72989	Cluster 1
CMTR1	8.43716	8.54123	15.5645	6.10011	9.38426	9.56539	6.45399	4.71304	6.30012	6.6152	Cluster 1
CNDP2	10.0569	6.21098	17.3325	10.4152	13.6035	4.18781	8.04195	4.9793	7.9516	6.61423	Cluster 1
COPE	20.3009	16.4179	23.5665	14.5618	26.3418	16.4908	13.2614	13.2693	12.4334	14.5796	Cluster 1
COX16	7.83448	7.48742	10.568	8.38096	10.6741	7.23608	3.46121	6.73765	7.68046	7.13072	Cluster 1
COX5B	6.63287	3.75323	7.60414	4.46525	4.29202	4.62781	4.21013	3.89454	3.16382	2.92879	Cluster 1
COX6B1	29.7932	28.9476	40.9581	33.5808	30.967	29.9528	26.6526	23.1491	25.2113	25.0628	Cluster 1
CSTA	4.44081	14.6071	79.7418	7.78341	2.29387	10.6008	22.5879	3.97738	5.66236	4.32208	Cluster 1
CTRL	11.7045	7.31914	12.2871	7.94101	12.7724	7.95383	6.61879	7.21757	6.54284	7.84573	Cluster 1
CTSC	4.87319	3.52042	7.49129	5.87295	5.52902	2.80752	2.56739	2.78655	4.03872	3.74234	Cluster 1
CUL1	5.77821	2.87488	5.03582	5.98205	7.85559	2.86664	2.90862	3.60158	4.25961	4.88235	Cluster 1
CYBB	17.2551	14.8057	37.4464	21.7607	20.4066	11.7152	14.0278	11.7333	15.0044	14.8135	Cluster 1
DHX58	8.6465	9.64107	50.6657	4.266	9.90511	12.9401	6.16624	5.00508	5.57209	5.92339	Cluster 1
DNAJC13	5.72375	5.11201	7.46094	5.83954	6.33146	3.82513	3.537	3.11403	4.41034	5.15236	Cluster 1
DR1	15.2597	12.9383	16.6691	15.4834	15.5553	10.5498	10.0711	11.8025	11.7458	12.2037	Cluster 1
DRAP1	11.0644	7.1078	14.3416	9.78648	12.0801	6.96855	5.45812	6.61343	6.50403	8.23407	Cluster 1
ERP29	7.75854	5.20852	18.4639	10.2058	10.5643	5.7054	5.00859	4.09238	7.17207	6.47495	Cluster 1
FBXO6	1.82334	1.68785	16.3088	1.57666	2.34678	1.52789	2.30498	1.46151	1.18433	1.51295	Cluster 1
FKBP1C	15.6394	15.9424	27.379	15.3624	14.698	13.5985	14.4354	11.5248	12.9515	11.0912	Cluster 1
GIMAP4	9.26985	6.63593	11.871	11.2038	13.2107	6.58866	6.15915	4.96231	6.91039	8.51052	Cluster 1
GNAI3	8.58427	8.55034	12.6042	8.75274	7.89335	7.06119	6.77235	6.49832	7.10706	6.97347	Cluster 1
GSDMD	15.8896	12.483	22.6892	9.07551	16.8918	10.3926	11.1726	7.47543	7.42908	9.76872	Cluster 1
HEXA	5.10728	4.73896	7.2098	4.34581	6.01689	3.54507	2.93203	3.49304	3.70907	4.69325	Cluster 1
HIRA	6.15804	5.01726	14.4893	5.13493	7.81582	5.57306	3.93314	3.49899	3.91977	5.61964	Cluster 1
IDO1	98.8018	91.9353	326.162	102.318	69.6246	66.5812	102.368	47.7126	56.4307	41.8866	Cluster 1
IFI27L2	84.4763	86.6468	130.708	77.7548	58.8129	81.6305	78.0925	66.0749	45.0369	49.2044	Cluster 1
IFIT2	15.3657	24.3373	334.51	9.14167	18.9381	40.9942	15.6581	9.9507	16.2216	11.0374	Cluster 1
IRAK4	5.20807	4.96206	6.07826	5.02436	5.26417	2.86514	3.78923	2.9415	3.84683	3.57026	Cluster 1
IRF5	5.82445	3.59996	7.50425	4.20562	5.88256	4.21919	3.18752	3.1012	3.66957	3.9718	Cluster 1
IRF7	16.0303	16.3707	104.597	6.74164	18.0097	20.2554	29.5273	9.19506	7.32615	7.56234	Cluster 1
ISG15	1.67282	4.46954	145.295	1.22251	2.8099	18.0097	1.36685	1.25093	1.67982	0.79018	Cluster 1
JAK3	10.8941	4.31104	13.6028	6.93138	15.8607	5.17649	5.23153	5.12716	4.94182	9.20739	Cluster 1
KXD1	5.0428	4.96821	4.58424	4.92001	6.96018	3.97847	3.59993	3.77444	4.74158	4.42959	Cluster 1
LAMP1	23.2593	24.3342	43.2929	25.8848	29.0721	18.7184	18.6077	18.8979	22.5899	23.2919	Cluster 1
LAMTOR2	14.3185	14.8045	28.1827	15.5093	11.5674	11.6974	11.7269	10.7133	11.9836	11.6037	Cluster 1
LAP3	4.54797	3.75851	23.3718	5.04102	6.03348	3.0727	3.96918	2.88344	3.80181	3.74727	Cluster 1
LGALS9	28.4628	34.295	88.9923	21.4866	26.2575	11.8696	11.705	6.08241	9.75422	7.41357	Cluster 1
LGALS9B	9.3912	10.1978	32.0457	7.2458	11.5461	32.321	28.9298	20.2141	25.2002	22.0719	Cluster 1
LGALS9C	28.4628	34.295	88.9923	21.4866	26.2575	32.321	28.9298	20.2141	25.2002	22.0719	Cluster 1
LPCAT2	7.14346	11.0365	26.0617	10.094	9.04957	7.07343	9.84153	4.39529	6.14985	6.34871	Cluster 1
LTA4H	9.00318	6.27879	14.1895	7.37017	7.03973	4.40077	4.90944	3.71191	5.79038	5.8063	Cluster 1
LY6E	13.3221	9.37523	25.5354	9.73454	18.6022	11.3217	6.21012	7.40216	5.07938	8.06321	Cluster 1
LYPLA2	8.47988	9.39155	8.46229	6.45331	9.36143	6.95581	6.04681	6.13407	5.92713	7.10002	Cluster 1
MAPKAPK3	8.42174	7.84371	10.1878	8.30455	10.803	6.00218	5.53318	4.88233	6.21259	7.01333	Cluster 1
MARS1	8.4321	6.00518	5.78119	6.89579	11.2586	5.08248	4.25741	4.5211	6.68847	7.77591	Cluster 1
ME2	10.7217	8.62739	10.3774	11.1728	11.439	7.09601	7.35915	6.88883	8.74427	8.74887	Cluster 1
MGST3	5.11866	5.3807	8.09532	6.96475	7.86561	3.59827	4.6303	3.9048	6.3263	5.39426	Cluster 1
MITD1	5.85389	3.49573	7.11062	4.08567	4.80986	3.46095	4.79136	2.68901	2.54543	3.64071	Cluster 1
MLKL	5.31622	7.41657	12.0342	2.90067	7.94618	1.35525	1.02239	1.57249	1.58293	2.33545	Cluster 1
MLX	10.058	10.5014	10.4123	10.6455	10.9169	7.36084	7.12365	7.10698	8.91028	8.42907	Cluster 1
MOV10	6.60874	3.8328	13.4801	4.13856	10.2594	4.62183	3.84129	3.29541	3.69279	6.15506	Cluster 1
MRPL53	11.7908	8.6536	9.04139	8.15932	11.556	8.53825	7.15566	7.26491	6.26695	7.61863	Cluster 1
MTG1	7.27948	3.98636	8.7619	3.42744	7.33938	3.04789	3.33733	2.97404	2.69089	4.58337	Cluster 1
NAGK	19.1085	20.9517	38.1748	16.6767	19.1377	18.3652	14.2801	13.4238	17.3035	17.1382	Cluster 1
NAPA	14.1815	12.8226	32.3247	10.5578	17.6501	14.0656	9.81244	9.2758	9.82846	12.6197	Cluster 1
NELFE	5.82013	4.74741	4.81828	5.02362	7.29073	3.35963	3.121	3.70932	4.64335	5.13888	Cluster 1
NMRAL1	7.22155	7.68004	9.96665	7.91133	10.2937	7.2106	6.07742	6.9048	7.15896	7.40454	Cluster 1
OAS2	6.88613	13.581	140.449	6.81499	12.0766	20.9067	5.30479	4.20046	5.28413	4.86396	Cluster 1
OAS3	7.71393	8.71182	81.4048	4.87846	9.98572	16.7471	8.63648	3.67868	3.68009	3.78183	Cluster 1
OGFR	8.3757	6.06875	22.8398	4.04528	11.2602	5.62428	5.01818	4.42216	5.02269	5.30366	Cluster 1
OS9	21.8146	20.487	20.1076	21.6985	27.6472	15.9407	16.4964	14.7734	20.6463	20.5788	Cluster 1
PAOX	8.03732	5.1522	11.6861	3.59943	8.45397	3.13201	4.42911	2.42444	2.90105	4.08169	Cluster 1
PARP12	7.48177	5.4673	14.1354	4.74342	8.05445	5.94919	4.33548	3.00799	4.37663	5.48805	Cluster 1
PARP15	4.08701	1.69652	6.14963	2.91431	3.961	2.34991	2.40847	2.23141	2.19172	2.91135	Cluster 1
PIN1	6.89024	5.59208	4.235	4.95241	6.76007	4.63319	3.58142	3.70327	3.81055	4.47725	Cluster 1
PKM	26.5607	36.8251	46.4979	36.4972	40.4082	22.7671	22.461	20.0841	29.6753	26.6512	Cluster 1
PML	5.11886	3.21702	15.14	3.10454	6.85711	4.33377	2.52946	2.51109	2.74779	4.15713	Cluster 1
PNMA1	11.9845	10.7836	20.4735	10.9449	15.3888	7.32579	9.12972	7.08545	10.4317	8.85691	Cluster 1
PNP	4.17274	10.9107	7.3382	5.06143	4.49869	7.92192	5.8989	7.06674	9.71765	8.93224	Cluster 1
PRDX5	29.61	44.7678	53.7052	27.9801	25.356	19.5691	27.3365	18.0181	21.3554	15.1483	Cluster 1
PSMA2	8.12832	5.5226	8.56217	6.72918	6.98029	4.70942	5.23801	4.76656	5.21906	5.35621	Cluster 1
PSMB10	13.1144	8.08808	14.2784	9.39275	13.7205	8.57838	7.68283	7.48636	7.08482	8.57538	Cluster 1
PSMB2	6.89413	4.39553	11.6783	5.5282	7.47278	5.18658	3.64879	4.57232	4.31741	5.62643	Cluster 1
PSMB4	36.108	32.8884	37.1932	35.7694	40.7075	29.3293	22.6379	26.1794	32.6968	31.6158	Cluster 1
PSME2	15.5261	10.1074	25.7254	12.3519	16.6108	12.2307	11.835	10.1641	13.1008	11.5426	Cluster 1
RAB10	16.6715	17.5917	26.7022	16.8035	15.2307	13.0069	14.1782	13.2026	13.8327	14.3141	Cluster 1
RAC2	42.4611	36.5977	58.7114	40.2217	49.1432	37.6216	33.3054	28.2354	31.2976	34.7536	Cluster 1
RALGAPA2	6.72979	6.33322	8.96647	5.91464	7.25815	5.41436	4.43596	4.33617	4.5965	5.6191	Cluster 1
RDH5	12.2719	12.2109	14.0886	18.1553	12.9042	10.7389	9.75321	10.5792	13.9485	12.0679	Cluster 1
RNF181	4.6463	3.00671	4.38888	3.87926	5.58612	2.89093	2.40417	2.96144	3.21005	3.72788	Cluster 1
RNFT1	5.79751	4.87827	6.87651	4.54319	5.04361	4.28526	4.06674	3.54999	3.69617	4.04347	Cluster 1
RPS19BP1	6.80681	4.19479	6.7521	3.51061	6.62447	4.92549	3.37773	3.50465	3.28922	3.41689	Cluster 1
SEC22B	6.20572	6.79572	5.98979	6.41384	6.98834	5.12367	4.0538	4.60859	5.63267	4.75848	Cluster 1
SELENOH	9.30046	5.1097	6.76605	5.96172	8.32659	5.45308	3.9133	5.49848	4.78948	5.04497	Cluster 1
SERP1	21.4543	25.1186	27.6507	18.7229	21.7449	18.1713	16.2859	14.8578	18.9631	16.6441	Cluster 1
SHISA5	43.7006	50.7723	79.5998	38.0974	45.8674	39.248	35.5277	29.4045	35.6698	34.2817	Cluster 1
SLC3A2	5.4144	3.56084	3.43516	4.95232	7.79156	2.70245	2.57512	3.99111	3.6167	5.22714	Cluster 1
SLC43A3	2.42691	2.94314	4.58791	2.77746	2.73587	2.32131	2.59017	1.5989	1.96329	2.22554	Cluster 1
SLFN5	9.85919	6.78744	44.4398	11.5117	16.3358	12.2887	5.6478	5.64677	7.62415	9.14604	Cluster 1
SPTLC2	5.36967	6.14107	9.70601	6.61467	6.51693	3.92822	5.22734	3.37957	4.59855	4.63781	Cluster 1
SRP9	16.5565	15.2117	22.013	17.1637	14.3833	12.8147	12.1101	15.0519	12.8628	12.0566	Cluster 1
SSNA1	7.8821	8.615	8.09448	7.88853	13.0532	5.56647	6.45785	6.24221	6.182	7.45059	Cluster 1
SSU72	17.0902	15.9582	16.3556	18.2372	20.7761	12.8645	11.5896	12.1605	16.0266	16.0435	Cluster 1
TAF10	23.8471	28.1524	35.405	28.1126	25.9618	23.5508	19.7298	17.7528	30.7814	21.3858	Cluster 1
TFG	4.2397	2.71042	4.44875	4.64564	4.51212	2.78881	2.52503	2.60792	2.79529	3.9207	Cluster 1
TINF2	10.3558	10.7543	14.0859	8.30182	9.77877	8.29488	6.70349	6.69823	9.05753	8.60757	Cluster 1
TMEM106A	4.23231	2.62012	3.98331	2.70916	3.7699	2.60022	1.89796	1.93236	2.09871	2.69861	Cluster 1
TMEM268	4.25165	2.07705	7.37717	2.89921	4.49133	2.44831	2.72567	2.21351	2.32143	2.80426	Cluster 1
TMSB10	100.656	97.5084	217.053	132.934	122.715	86.4469	86.367	70.669	103.027	94.7911	Cluster 1
TMX1	6.46437	6.89054	13.3845	6.70494	5.65121	4.85387	6.83774	3.9825	4.91138	4.20266	Cluster 1
TNFSF13B	10.8008	10.414	45.8974	12.1092	8.23816	8.95914	14.1984	4.88338	5.80996	5.41787	Cluster 1
TPI1	36.7884	48.5225	65.0392	51.9113	53.8874	27.5212	36.9704	25.2643	41.0948	36.6944	Cluster 1
TRAPPC5	16.3717	16.21	24.6668	13.1159	14.6001	14.4657	13.6058	6.68405	7.93315	9.70104	Cluster 1
TRIM26	9.33318	7.56788	11.6323	6.31699	9.97702	6.83283	5.51051	4.93896	5.70241	6.55661	Cluster 1
TTC9C	5.35635	6.01013	5.81835	6.2555	6.05604	3.73442	4.45382	3.80749	5.0433	5.30778	Cluster 1
TUBB4B	10.5887	7.09819	16.8855	11.6932	10.7197	8.47065	7.22152	8.14064	7.13862	9.4218	Cluster 1
UBE2L6	12.3246	10.245	59.7582	10.3738	14.587	11.468	20.2911	8.824	9.85651	8.74741	Cluster 1
UBL5	94.4069	103.712	107.323	85.5219	77.053	69.6349	72.3728	67.9979	79.9454	69.6224	Cluster 1
UBQLN2	6.75868	3.08626	6.44769	6.0419	8.41519	4.49783	3.12784	3.54434	4.42705	6.62268	Cluster 1
UHMK1	15.2046	16.404	17.7899	17.3768	15.9774	13.0493	12.307	10.177	11.6463	12.6797	Cluster 1
UNC93B1	9.10166	6.38297	18.5573	4.52578	8.91487	6.52522	3.94336	4.06943	4.0065	5.97262	Cluster 1
WARS1	19.9038	12.3539	63.7803	25.0481	21.3092	13.3934	21.6685	11.6922	14.1551	13.3532	Cluster 1
WASHC2A	8.09077	7.11888	6.76453	7.57443	9.16442	5.24263	3.98522	4.75618	5.98268	6.87207	Cluster 1
WASHC2C	8.09077	7.11888	6.76453	7.57443	9.16442	5.24263	3.98522	4.75618	5.98268	6.87207	Cluster 1
WDR1	34.5703	30.3671	44.7775	42.3754	45.4504	26.1514	24.7539	23.6729	34.2999	33.4962	Cluster 1
ZC3H12A	3.43023	2.52704	4.17609	2.67952	4.47634	2.68909	2.331	1.84637	2.11424	2.84136	Cluster 1
ZNF830	5.54287	4.88666	5.5343	4.19173	6.45695	3.96403	2.51998	3.85033	4.87229	4.55077	Cluster 1
ZNHIT1	13.447	8.91418	12.2071	10.4933	13.0391	9.68992	6.15635	7.08784	7.6623	7.69309	Cluster 1
ABCC1	5.02938	2.75782	4.10342	5.14042	7.79131	2.84086	2.42542	2.78343	3.12732	4.93183	Cluster 2
ABCF1	8.10175	6.19179	7.58818	7.53587	11.1735	5.31143	5.05165	5.68587	6.57014	7.64207	Cluster 2
ACAD10	6.42252	4.99933	13.2918	7.35176	8.90657	4.31643	4.78793	3.98329	6.60191	6.05632	Cluster 2
ACAP1	35.3981	27.1748	28.9251	23.2051	44.5433	18.7504	22.5188	15.2845	15.9635	24.8134	Cluster 2
ACTN4	12.4458	14.2031	17.5155	11.835	16.7052	9.77306	9.78155	9.20929	8.63311	11.2618	Cluster 2
AKAP8L	13.603	8.75052	7.49164	9.30446	17.564	7.6661	6.66155	7.01951	8.37989	12.1327	Cluster 2
AMPD2	6.6724	3.98128	3.78883	4.56429	8.01234	3.52971	2.4996	3.49246	3.00622	5.18571	Cluster 2
ANKRD27	5.96433	3.8772	3.63142	5.32379	9.39449	3.45438	2.76699	3.33259	4.24359	6.04851	Cluster 2
AP5Z1	15.5812	9.78973	8.31398	6.41353	18.1861	7.2499	5.80949	6.00244	5.39918	10.2067	Cluster 2
APEH	9.82033	9.24339	8.92202	9.46303	13.7092	7.43437	5.71639	6.6719	7.29977	8.56423	Cluster 2
APH1A	11.4156	12.0806	8.25333	12.8038	15.7023	8.83259	6.90458	8.9762	10.3252	10.5964	Cluster 2
ARAF	12.916	11.1108	14.7561	10.3637	13.5352	9.71355	7.45596	9.1982	9.11407	10.7004	Cluster 2
ARF6	15.4689	9.86674	11.6235	12.9383	17.4919	9.4158	8.82025	9.85061	12.0316	10.6302	Cluster 2
ARRDC1	6.39119	4.20715	4.91782	4.59554	7.79287	3.46126	3.10821	3.35564	3.50899	5.37381	Cluster 2
ATP10A	6.17129	3.21916	2.81245	3.7415	9.92357	3.24346	2.10107	2.62246	3.43356	6.43883	Cluster 2
ATP13A2	7.14943	3.59349	4.15257	3.5592	9.32999	3.49977	3.13352	2.94552	2.48423	4.37813	Cluster 2
ATP2A2	6.22814	5.25967	5.61023	6.29219	8.65486	4.39032	5.13724	3.64237	4.91617	5.90705	Cluster 2
ATP5F1D	16.6483	9.81144	14.4082	12.7334	23.3437	10.6067	6.11121	9.58941	7.73871	9.46271	Cluster 2
ATP5MJ	17.3021	13.8995	15.416	12.6648	11.2787	11.7365	9.38038	13.23	10.4694	10.1584	Cluster 2
ATP6V1H	6.10146	3.98547	4.91605	5.3024	7.84103	3.63502	3.65492	3.39278	4.91588	5.16189	Cluster 2
AXIN1	9.92805	6.42434	4.99037	6.11469	12.5109	5.70017	4.57533	5.23896	5.09031	7.20808	Cluster 2
BAP1	7.64566	7.46669	6.08471	6.41717	10.5132	5.05667	4.21487	4.72474	6.02546	6.53692	Cluster 2
BATF3	1.19541	0.944377	2.54842	0.898284	0.683805	0.645208	1.02981	0.788472	0.869524	0.778428	Cluster 2
BCL2	7.66023	2.42188	2.10467	4.56306	9.02371	2.11992	1.83013	2.81923	3.63506	5.35994	Cluster 2
BIN1	9.09421	4.41622	4.35758	6.28861	12.056	3.55762	3.06577	3.90729	4.82396	6.12211	Cluster 2
BRMS1	7.08123	4.95907	6.76072	5.24029	7.03605	3.38614	3.34484	3.65066	4.5196	5.74477	Cluster 2
CAPG	10.7086	14.2036	20.6022	13.3856	16.613	8.27879	10.0055	6.67101	10.384	11.2346	Cluster 2
CCDC82	7.30532	3.77052	4.85835	4.98941	8.2861	4.50833	2.78506	3.75184	3.3621	5.42961	Cluster 2
CCDC97	8.54488	5.24061	6.54767	4.67089	10.5325	5.62276	4.11675	4.39208	3.78985	5.80183	Cluster 2
CD68	5.08101	3.55256	15.8921	6.11154	5.00539	2.29911	2.78391	2.72649	3.14616	3.54447	Cluster 2
CDK9	7.01984	5.58937	6.63917	5.2701	7.92338	4.53691	4.02596	4.65379	5.39664	6.01035	Cluster 2
CEACAM1	10.7331	10.7385	6.30886	7.78594	13.4854	14.559	5.0591	13.2997	17.5249	20.418	Cluster 2
CEACAM3	10.7331	10.7385	6.30886	7.78594	13.4854	14.559	5.0591	13.2997	17.5249	20.418	Cluster 2
CEACAM5	10.7331	10.7385	6.30886	7.78594	13.4854	14.559	5.0591	13.2997	17.5249	20.418	Cluster 2
CEACAM6	10.7331	10.7385	6.30886	7.78594	13.4854	14.559	5.0591	13.2997	17.5249	20.418	Cluster 2
CHKB	7.7812	4.83957	8.21134	4.84191	7.85629	4.21817	4.64356	3.44467	4.5083	4.66875	Cluster 2
CIAO2B	9.99624	5.1992	8.30765	9.99229	11.0425	5.18533	4.14202	7.27498	7.11404	9.10411	Cluster 2
CLIC4	4.75546	3.16368	4.68286	5.32876	4.94468	4.32032	3.17027	6.94452	5.88124	6.90331	Cluster 2
CMTM3	6.45379	3.81417	3.57583	6.57194	9.611	3.877	2.91596	3.53	4.15619	5.60731	Cluster 2
CORO1B	25.2307	12.7571	19.6617	15.0826	37.4273	13.4236	8.2852	10.9663	10.1158	14.4826	Cluster 2
COX5A	5.22838	2.95296	4.49336	5.4603	5.43472	3.24023	2.36487	3.72683	3.79549	4.74649	Cluster 2
CTDSP1	25.3232	19.2096	21.1839	20.2312	31.8318	15.9619	16.4708	14.3813	16.1494	19.4207	Cluster 2
CXXC1	10.7427	8.19802	8.86193	6.43371	13.097	7.18746	5.4289	7.21253	6.66348	8.29012	Cluster 2
CYBA	56.2575	45.8965	95.1354	31.0353	54.424	43.4345	38.2526	25.6524	24.568	31.535	Cluster 2
CYC1	13.304	10.9492	12.5305	13.5015	18.131	7.69535	7.37754	7.85144	12.7921	11.4457	Cluster 2
DBNL	30.2983	32.066	24.6914	23.4762	29.0243	23.5291	21.5939	18.6897	21.9218	25.527	Cluster 2
DCAF5	9.58477	7.72477	8.04636	8.49842	13.1159	7.15389	5.71391	5.87984	7.17833	9.29553	Cluster 2
DCTN3	8.66999	6.2159	6.73421	8.82977	10.8715	5.63476	5.0125	5.59052	7.5047	6.87261	Cluster 2
DDX23	7.50473	6.40943	6.64629	8.67498	11.6738	5.08494	4.75407	4.92947	7.14187	8.34251	Cluster 2
DDX24	10.1455	10.4037	7.59377	10.8326	16.3306	7.01906	6.19213	7.14372	9.82811	10.3315	Cluster 2
DERL1	7.16511	5.62829	4.77562	6.96665	7.63783	5.20899	3.98359	5.32889	5.52517	5.42336	Cluster 2
DNAJB14	7.17785	4.51137	5.80153	4.88616	6.73921	5.00996	3.62329	4.24823	3.50029	5.46578	Cluster 2
DYNC1H1	12.6534	8.88835	9.90294	10.9044	18.3427	7.30547	7.34634	8.09371	8.86075	12.4622	Cluster 2
EDF1	15.4238	8.01208	9.45234	13.1673	16.2786	8.14574	5.82492	8.0559	11.0716	10.6626	Cluster 2
EIF2B1	5.17179	3.48476	2.57621	5.59959	5.99579	2.74437	2.53048	3.29864	3.89716	4.5022	Cluster 2
EIF4A3	11.6437	9.57876	6.29179	10.0287	15.6221	6.68466	6.53663	6.66587	9.54839	9.47881	Cluster 2
EIF4G1	12.035	8.27336	9.53604	11.2974	17.3681	7.50143	6.55148	7.58819	9.36448	11.3606	Cluster 2
EIF6	9.77427	7.8538	6.22407	9.23171	13.6976	5.30026	6.47815	6.4398	6.924	8.29591	Cluster 2
EMP3	25.4615	13.1736	11.7156	19.2631	26.2018	16.3674	10.8076	12.3944	14.1385	21.4005	Cluster 2
EP400	7.19618	3.52307	3.40121	4.14447	9.83702	4.02786	2.43116	2.89669	3.58554	5.84243	Cluster 2
EXOC7	5.98771	5.10341	5.28019	4.80024	7.2125	3.37003	3.09037	3.29948	4.19233	4.95813	Cluster 2
EXOSC1	6.86778	5.01924	6.76155	5.639	7.31912	4.19095	3.72682	4.71994	5.46962	6.0107	Cluster 2
FUS	13.0213	7.20087	5.5145	7.71696	13.9752	6.60311	5.13455	6.94113	6.15404	8.79649	Cluster 2
FXR2	5.25625	4.03008	3.99937	5.44877	7.12056	3.14259	3.00472	3.43813	4.49287	4.67746	Cluster 2
GORASP1	5.5441	3.7851	4.2183	3.93031	6.70756	2.88206	2.94869	3.07261	3.54539	4.6254	Cluster 2
GPI	20.8454	15.7249	25.1137	24.0134	33.665	11.3991	12.3623	13.1559	17.4837	17.6073	Cluster 2
H1-2	38.8976	23.7351	27.3975	46.2388	35.7092	26.6654	15.109	18.1288	26.06	27.3373	Cluster 2
H1-4	62.7226	28.5088	52.4252	64.0913	64.4515	57.4365	26.5471	28.4141	32.971	37.8772	Cluster 2
H2AC17	11.4383	6.16251	5.36531	14.0604	20.0358	25.6155	7.17448	7.53989	6.31614	7.09404	Cluster 2
H2AC20	41.9	25.8087	29.4664	47.5215	73.8812	36.2032	17.5679	15.7545	28.36	37.3259	Cluster 2
H3C12	7.98761	4.38326	2.10496	6.76473	9.48684	17.8403	3.37071	3.20564	1.44997	2.17139	Cluster 2
H3C8	7.98761	4.38326	2.10496	6.76473	9.48684	17.8403	3.37071	3.20564	1.44997	2.17139	Cluster 2
H4C15	65.4027	37.5406	23.6516	38.3014	69.1604	105.693	39.5355	36.9666	26.9555	39.5067	Cluster 2
HDAC7	7.26734	4.32099	5.11999	4.83157	10.854	4.23657	3.55004	3.4607	3.88623	6.07665	Cluster 2
HECTD3	7.74763	6.27857	5.14816	5.70336	8.86567	4.8726	3.62117	4.44041	4.40774	6.04339	Cluster 2
HIF1AN	8.10746	6.68426	5.12289	6.42425	11.4107	4.92352	4.71538	4.23792	5.66958	7.36953	Cluster 2
HNRNPUL2	17.9737	14.6813	12.3198	16.8147	21.9586	12.438	9.75158	11.1708	13.8582	13.5481	Cluster 2
HPCAL1	7.22404	7.32142	11.4925	5.53354	9.09287	5.37448	4.65709	5.22345	4.54176	6.04681	Cluster 2
IDH2	6.93321	4.01024	5.12506	6.24998	10.0566	4.74006	2.93261	3.75723	4.38446	5.65871	Cluster 2
IL21R	5.68823	2.53298	8.81981	3.49775	7.15743	2.32392	3.22793	2.99416	2.99642	4.49419	Cluster 2
IL2RG	17.6072	10.2927	10.466	19.997	30.8198	12.9191	7.28109	11.6419	15.0449	20.702	Cluster 2
ITGB2	64.8739	68.3384	108.609	63.574	83.6721	48.3372	59.7755	36.1299	44.0543	51.2831	Cluster 2
KHDRBS1	11.2469	8.42769	7.93715	11.1843	14.0523	5.90391	5.30313	6.49375	7.98973	9.4924	Cluster 2
LAGE3	8.41966	4.27336	5.45418	6.23838	8.9404	5.59915	1.51182	3.08893	4.23119	5.9266	Cluster 2
LIME1	9.92435	5.34767	5.17041	4.15158	11.9091	5.58153	4.10883	3.83819	3.61537	5.68421	Cluster 2
LMBR1L	20.5783	19.3686	18.6311	12.573	21.7463	15.0078	9.24942	14.3509	13.0445	16.4386	Cluster 2
M6PR	13.5578	7.57712	6.05694	11.0863	14.8655	6.73951	5.54275	7.61659	8.95137	10.4954	Cluster 2
MAN2B2	5.6772	3.79342	4.72852	5.06038	8.74014	4.48815	3.43947	3.38334	4.04747	5.35094	Cluster 2
MAP2K1	5.30336	4.23662	4.72232	6.09251	8.03084	4.22196	3.18175	3.54631	4.7452	5.21017	Cluster 2
MAP2K2	31.9592	27.2111	30.6823	27.6914	40.0351	24.833	23.8971	18.2449	22.6079	25.7882	Cluster 2
MARK3	19.7222	15.235	13.9235	22.834	20.4891	19.128	15.2853	19.8404	25.1122	29.0517	Cluster 2
MDH2	5.98444	4.40787	4.96596	5.58066	8.89483	4.17333	3.61389	3.8263	4.27022	5.22258	Cluster 2
MGAT1	11.6493	8.19326	8.32243	8.41081	13.825	6.50931	5.95864	6.41438	6.03171	7.62502	Cluster 2
MLF2	10.1629	6.62352	9.22871	8.08556	11.9069	6.29315	4.90631	6.32059	6.37114	7.77929	Cluster 2
MRPL34	7.27139	5.82233	7.39471	7.83654	10.8721	5.78251	4.05726	5.12988	6.70173	5.85044	Cluster 2
NAA10	6.44363	6.02292	6.93637	7.64316	7.8419	4.69187	4.71788	5.11713	4.84831	5.52885	Cluster 2
NDUFA1	25.4112	26.6168	30.2265	35.3856	23.7743	22.2061	19.2299	23.9711	24.0239	22.2885	Cluster 2
NDUFB11	7.5146	5.77559	7.39171	10.3596	9.52325	7.09538	4.07336	4.8709	7.42999	6.96059	Cluster 2
NDUFB7	18.6658	17.4929	22.2963	15.8055	20.6349	15.4313	11.8238	9.89631	12.8387	16.4503	Cluster 2
NDUFS2	8.39959	5.93966	7.93662	8.54991	10.0758	5.16331	4.32414	5.71959	6.31785	6.88475	Cluster 2
NDUFS3	6.80021	6.10327	5.85423	7.4178	9.10765	4.65201	4.28424	5.08851	5.5176	6.13311	Cluster 2
NFE2L1	6.72896	5.39532	5.50372	6.09576	9.0816	4.56773	3.81037	5.02667	5.20099	6.07811	Cluster 2
NINJ1	8.25336	7.75728	9.98716	6.43011	8.71925	8.0424	3.80114	5.70385	5.17846	6.32609	Cluster 2
NKG7	25.5232	13.6447	14.9366	20.9111	42.6018	10.0573	7.75005	9.20625	7.48973	14.819	Cluster 2
NOSIP	9.55122	8.53451	7.22618	9.77767	12.0619	7.85758	6.18247	6.88603	7.51331	7.86492	Cluster 2
NR1H2	11.2039	9.09531	15.3603	6.50899	12.8809	8.11717	5.85585	5.36619	5.70024	7.63798	Cluster 2
OTUB1	13.7978	11.2709	9.57272	10.6848	15.5582	8.3136	8.13046	10.0446	9.06889	11.5281	Cluster 2
PCYT2	7.22702	6.19096	7.01437	5.13825	7.49671	4.74693	4.68413	4.09956	4.85576	5.33348	Cluster 2
PFDN2	11.6536	9.35835	7.63565	11.7339	11.7157	7.20484	6.3067	8.51768	7.52467	9.33151	Cluster 2
PFDN6	8.95827	4.22847	5.89411	8.04696	7.77601	4.15902	3.94747	6.39571	4.89748	5.58959	Cluster 2
PFKL	8.8069	6.67253	6.8676	6.16841	10.9722	4.80332	4.8041	4.47698	4.26074	6.58434	Cluster 2
PFN1	199.049	179.828	299.127	289.128	288.089	172.955	142.531	142.436	217.912	192.769	Cluster 2
PHF5A	6.42839	5.03472	5.78623	5.43756	5.5905	4.43397	3.53334	4.10739	5.62011	4.43609	Cluster 2
PIGS	5.62561	5.43285	4.93872	6.2979	8.58945	3.65117	3.39893	4.17285	5.20129	5.72434	Cluster 2
PKN1	26.8552	28.9158	23.5635	18.6119	32.2663	21.2304	18.7502	15.8285	18.0581	18.8278	Cluster 2
PLEKHM2	10.2382	7.00363	7.03958	6.92101	11.8658	5.45892	5.08223	5.60882	5.82681	8.59896	Cluster 2
PNPLA6	9.87139	6.15762	8.4347	5.56118	13.834	6.63263	4.8224	4.77179	4.83492	7.84134	Cluster 2
PPDPF	7.63188	4.72371	12.9976	6.39408	8.70142	5.26828	2.95799	4.23267	2.95714	4.99899	Cluster 2
PPP2R5B	7.07398	6.49117	7.19674	10.4035	8.66298	6.13104	4.82218	6.01281	5.46275	6.50632	Cluster 2
PRKAG1	7.07446	6.19003	6.42035	7.83216	8.06264	5.88386	4.38142	5.91248	6.01402	6.31563	Cluster 2
PRPF4B	10.6349	5.90474	7.65914	9.46154	11.945	6.28086	4.90686	6.68532	6.53478	9.56924	Cluster 2
PSMB1	13.19	10.7848	9.13183	10.6922	12.4685	7.70577	5.84284	8.08029	7.78973	8.74551	Cluster 2
PSMB7	19.5773	16.1257	13.493	24.8887	27.9936	13.8679	10.6185	13.3013	19.7305	19.6375	Cluster 2
PSMC5	12.3956	9.13663	8.59679	10.945	12.3941	8.87092	6.14469	8.74644	7.71523	9.75289	Cluster 2
PSMD11	5.57062	4.36362	4.0422	6.68548	9.1952	4.08967	2.65388	4.65586	5.12112	5.80745	Cluster 2
PSMD3	5.74345	3.35631	4.4898	5.38575	7.8822	3.20099	2.47912	2.77366	4.20347	4.85397	Cluster 2
PSMD7	6.42397	5.18629	5.45957	7.31418	8.69532	5.24699	3.61917	4.48283	5.51216	6.55034	Cluster 2
PSMD8	6.79827	4.81203	5.55192	6.44316	8.15153	3.9067	3.7861	4.27278	4.87071	5.54811	Cluster 2
PSME1	29.431	19.5163	35.5177	28.1916	33.8957	22.5738	21.8333	18.1442	22.7649	23.7493	Cluster 2
PSME3	5.26602	4.37992	4.13771	5.9066	8.12703	3.78314	3.23981	3.55553	5.45596	5.29815	Cluster 2
PSMF1	7.26529	6.31074	5.58636	11.7274	11.2885	4.37	3.68722	5.87075	5.32336	5.40687	Cluster 2
PTPN18	10.3251	8.39297	13.4069	12.5828	14.1609	7.1833	6.53193	6.74102	9.63961	11.2401	Cluster 2
PTPRA	14.5683	11.4558	10.0308	12.4911	17.7917	9.05957	8.16878	9.04688	13.0771	14.0495	Cluster 2
PYCARD	12.8747	15.0457	41.309	12.7173	11.4787	12.6268	13.1134	9.01804	9.69594	9.38422	Cluster 2
RAB1B	22.624	25.4884	29.9622	22.118	27.5792	17.6319	17.1713	15.8757	18.2175	19.5454	Cluster 2
RAB4B	16.646	11.868	16.2279	9.41948	18.3743	10.5412	9.04871	8.30853	8.57293	12.3955	Cluster 2
RBM17	5.39807	3.51426	3.88151	4.38111	5.15092	2.98755	2.69517	3.26091	3.42567	3.93586	Cluster 2
RIC8A	6.71038	5.03168	4.7906	5.16931	8.75199	4.22369	3.66781	3.89998	4.44387	5.63562	Cluster 2
RING1	8.17072	4.95636	5.1181	6.46052	8.82906	4.23405	3.06269	4.18959	3.94808	5.5647	Cluster 2
RNH1	8.40706	4.81578	8.56664	4.33236	10.0532	4.16426	4.23303	3.45225	2.91117	4.99186	Cluster 2
RPIA	7.52368	5.41474	5.17027	6.45415	10.4149	4.947	2.99907	4.05786	5.6058	7.14657	Cluster 2
RPS11	16.1993	10.9637	12.6096	6.72229	3.36502	321.325	242.366	320.047	374.733	369.804	Cluster 2
RPS9	256.45	226.179	181.869	225.21	319.949	183.875	186.584	169.879	211.083	197.788	Cluster 2
RUBCN	12.2828	7.01974	4.97048	8.5524	16.4902	5.80039	5.34346	5.93842	6.615	9.63245	Cluster 2
SARS1	9.77517	7.62867	7.344	10.0685	14.3609	5.38807	4.49932	6.30474	7.93259	7.94385	Cluster 2
SART1	7.57807	4.20428	3.96405	4.89565	7.80859	3.52351	3.51371	3.43493	3.22184	5.05343	Cluster 2
SDF4	15.7845	13.5807	13.7162	13.1895	21.493	9.30818	6.77348	7.90055	11.1552	13.439	Cluster 2
SDHA	8.76192	7.65367	6.38651	5.98281	9.91813	5.49738	4.18717	6.13392	5.76681	5.91187	Cluster 2
SEC61A1	9.69356	8.08671	9.34211	9.98749	13.8409	7.33942	6.12416	7.03468	8.16751	9.72972	Cluster 2
SEPTIN9	39.6371	36.3564	38.5393	41.8206	55.9306	34.7692	22.7091	26.6305	40.5769	45.022	Cluster 2
SLC2A6	5.17568	3.31897	3.79816	3.67024	6.37821	2.73781	2.44242	1.56048	1.98845	3.90136	Cluster 2
SLC35C2	10.6153	6.6097	7.20187	7.23054	12.4152	6.05347	4.83162	5.88341	6.09532	8.77593	Cluster 2
SLC38A10	8.11504	6.6219	5.20631	5.09307	10.7136	5.44472	4.66288	4.15918	4.44118	7.25251	Cluster 2
SMARCA5	16.5262	12.0392	13.2182	16.432	15.3619	11.3023	9.10823	10.0835	11.8873	12.1042	Cluster 2
SMDT1	19.7235	15.4767	10.9942	16.4167	17.4524	13.2285	10.2101	13.603	13.9062	12.6126	Cluster 2
SMG5	6.14246	4.27797	4.80947	5.11122	8.4666	3.6879	3.07754	3.57926	4.43902	5.58262	Cluster 2
SNX15	6.64691	5.30234	5.97811	9.06273	9.09247	8.7082	8.21144	13.3479	11.7177	12.6492	Cluster 2
SNX17	10.2435	7.70697	9.34493	9.03384	13.2118	6.091	5.25296	6.56556	7.25848	8.49599	Cluster 2
SPN	17.4072	9.82881	10.9414	19.3402	31.4632	9.10108	7.8106	7.85837	11.8207	15.2376	Cluster 2
SRPRA	15.2832	14.8268	15.2828	16.6099	22.5411	12.2358	9.18214	11.4142	16.4723	16.0813	Cluster 2
SRSF9	16.4979	15.1197	12.9479	15.2846	17.9349	12.2329	10.2845	11.0398	12.8848	11.9769	Cluster 2
ST3GAL1	15.7539	9.01452	11.0654	14.2893	24.1679	8.27733	7.65366	9.88987	12.7935	15.5011	Cluster 2
STK11IP	7.88879	6.5339	8.27194	5.60922	8.66162	4.56486	4.70266	3.98117	4.46397	5.1378	Cluster 2
STRIP1	8.07623	6.04467	5.41868	7.43843	10.1306	4.69338	4.15293	4.22444	6.11197	6.87829	Cluster 2
STUB1	6.20307	4.4872	4.13506	5.58968	9.11136	4.02156	3.18207	3.54003	4.6205	5.20832	Cluster 2
STX10	6.05808	4.42524	3.53684	5.64227	9.60495	3.15338	3.58058	4.17209	4.33964	5.79028	Cluster 2
SUCLG1	10.2477	10.3082	10.1965	11.1826	12.0399	7.09771	6.46352	8.10126	8.75138	8.96342	Cluster 2
SURF4	8.75672	7.76774	10.6641	9.24408	10.8961	5.9043	4.9102	6.09174	6.33199	8.13579	Cluster 2
SYNE3	5.1002	3.19157	3.26993	3.59735	6.1062	3.32554	2.83759	3.00162	2.97548	4.66116	Cluster 2
SYNGR2	20.479	16.2648	17.7123	18.2691	21.4437	13.8618	13.5222	13.0747	15.83	18.028	Cluster 2
SZT2	6.125	4.58348	4.3787	3.94996	7.59454	3.97948	3.5782	3.26954	3.35441	5.12653	Cluster 2
TAX1BP3	9.79027	7.39122	17.6173	8.41289	11.7409	6.77032	6.39208	6.01038	6.11826	6.88811	Cluster 2
TBC1D9B	7.57621	6.05255	7.69466	6.66353	10.3541	4.81806	4.17697	4.62707	5.56321	8.18374	Cluster 2
TBCC	8.71066	7.1739	7.2775	7.76338	13.3468	5.62321	4.78464	5.52374	6.53212	8.58556	Cluster 2
TEDC1	7.87908	4.58882	4.69559	3.13276	9.50368	3.33023	3.59829	3.07654	2.64336	4.73862	Cluster 2
TIE1	5.63813	2.39353	4.02407	3.47852	8.63786	2.42825	2.12335	3.08269	2.8978	4.5817	Cluster 2
TIMM17B	6.8471	6.91509	6.77612	4.78536	8.93732	4.99156	3.95893	4.34538	4.41975	4.53155	Cluster 2
TMED3	6.56306	3.34792	3.64182	7.96839	8.32616	5.44023	2.07555	3.69246	4.25194	4.70868	Cluster 2
TMED9	7.36675	6.10355	6.4227	7.12644	8.49923	4.46176	3.77569	4.22964	4.65762	5.11986	Cluster 2
TMEM208	5.17117	3.72716	4.1299	3.7599	7.34676	3.29853	3.42128	2.67519	3.30143	4.87549	Cluster 2
TRIM4	5.66007	5.07093	5.10592	5.2788	7.62487	3.13764	3.34242	4.02522	4.87875	5.78124	Cluster 2
TRIM41	8.11646	6.46206	7.18803	4.44464	7.15542	5.22651	4.85353	3.77176	3.16495	5.45391	Cluster 2
UBE2Z	8.95163	7.66979	5.79659	8.23977	12.1604	5.57347	5.33137	6.27193	7.87938	8.7874	Cluster 2
UBTF	8.53637	4.59533	4.04601	7.33258	10.4874	4.40777	3.8224	4.42724	5.80945	6.95177	Cluster 2
UBXN1	33.157	27.589	26.0258	23.9479	34.0271	22.8456	18.853	19.5004	20.1092	24.1646	Cluster 2
UNC119	11.4966	9.43698	8.99714	12.5053	16.2056	7.35543	7.81076	7.57848	9.41965	11.3965	Cluster 2
USF2	18.2185	12.231	20.1068	14.7028	22.1291	10.0963	12.0617	8.14407	11.7274	13.4919	Cluster 2
VAMP5	10.9776	6.29523	17.0621	8.43262	13.8669	7.30458	5.85276	6.4606	6.27762	7.86956	Cluster 2
VPS16	16.0174	12.4376	9.82071	11.2916	17.8775	8.71979	8.59478	7.7277	9.30395	12.0233	Cluster 2
VPS28	9.15122	6.52955	6.59455	7.4512	12.266	5.46745	4.16651	4.60114	5.87174	8.58914	Cluster 2
WASH6P	8.63018	7.05528	7.87209	5.62885	9.27152	5.77279	4.41891	4.78158	5.19604	5.92188	Cluster 2
WASHC1	8.63018	7.05528	7.87209	5.62885	9.27152	5.77279	4.41891	4.78158	5.19604	5.92188	Cluster 2
YTHDF1	7.18028	6.25581	5.45896	6.95652	8.62934	4.60841	4.34994	5.19308	5.52672	6.5376	Cluster 2
ZGPAT	10.8943	5.97345	5.60783	4.64399	12.5455	6.08766	4.59602	4.08585	4.00579	5.97939	Cluster 2
ZMIZ2	7.92112	4.26982	5.49398	4.74069	9.6494	5.13544	3.59464	5.29381	3.74789	6.8053	Cluster 2
ZNF384	8.07753	5.72753	7.91704	6.77354	9.33569	4.81941	5.00737	4.72464	6.19353	7.28474	Cluster 2
ZNF627	5.90542	4.35516	5.00694	4.9355	8.25658	3.48065	3.51162	3.33389	4.04445	4.82012	Cluster 2
ABI3	7.29678	3.75365	5.42748	4.16379	8.47548	2.90139	3.23422	2.79656	3.41992	4.56281	Cluster 3
ACLY	12.0964	9.06929	7.53972	11.3162	17.5128	6.26358	6.27834	7.82833	8.24471	9.96172	Cluster 3
ADORA2A	7.39535	4.84283	4.09356	5.95571	11.4883	4.9602	4.00094	4.88025	5.42883	7.70555	Cluster 3
AGO1	6.48514	3.96105	4.28841	6.05238	9.46367	4.06192	3.24511	4.17687	4.9324	5.79211	Cluster 3
AIP	20.8843	13.2616	13.438	16.0862	26.1684	10.8444	11.5415	12.2602	12.4328	15.308	Cluster 3
ALYREF	9.30989	5.5737	7.40767	7.55294	9.52668	5.01676	3.74138	4.1615	6.17132	6.63992	Cluster 3
ANKZF1	23.294	17.0364	10.1032	16.425	28.7715	13.4302	11.1748	13.9948	15.4836	20.6315	Cluster 3
ANXA6	13.6912	8.64325	7.77185	15.725	21.7729	9.67328	6.58822	7.78696	12.5457	14.3629	Cluster 3
ARL4C	21.7085	12.808	4.91697	14.7555	34.26	11.6909	8.32329	9.2709	11.6641	17.0832	Cluster 3
ATP2A3	51.6858	32.6175	25.6586	32.0464	69.5165	29.1921	25.1837	27.9775	25.4277	39.8552	Cluster 3
CCAR2	8.02633	5.708	4.42579	6.24289	10.8001	4.25797	3.52238	3.9138	5.54498	6.68038	Cluster 3
CCND2	7.26858	4.32023	2.89709	7.10844	11.9241	3.86044	3.05381	3.64935	4.96537	6.62195	Cluster 3
CD8A	5.90466	2.41016	2.59634	6.77922	10.4562	4.02388	2.31932	2.72405	4.11973	5.00459	Cluster 3
CDK5RAP3	7.31654	6.00747	3.10164	5.77601	10.1598	3.82328	3.32787	4.23599	4.63556	5.48448	Cluster 3
CLK2	8.42469	5.37009	5.58658	6.17601	11.372	5.32047	3.94776	5.05039	4.97351	7.58342	Cluster 3
CLSTN1	8.30223	4.31837	5.568	7.24174	13.1484	2.52519	3.59439	3.65417	4.35981	5.99607	Cluster 3
COMMD7	9.97521	6.81704	5.92933	8.17097	9.33466	6.60768	4.90848	6.71338	7.15163	8.40296	Cluster 3
CPSF1	19.1037	10.0372	7.9282	7.94005	22.1454	6.9215	6.02666	7.94264	8.3114	12.6878	Cluster 3
CPSF4	6.15735	3.41117	2.65477	5.15761	7.92366	3.1122	2.07219	3.19774	3.58553	5.80939	Cluster 3
CS	9.56934	6.83156	6.39141	10.3452	13.9341	6.56622	5.01333	6.22215	8.08279	9.49353	Cluster 3
CTSW	6.89499	2.81629	1.65491	8.20455	17.7858	3.35857	2.1426	3.15198	5.30985	6.44851	Cluster 3
DDX39A	12.1702	5.64394	4.12347	9.39014	16.7437	7.12953	3.99199	5.8759	7.13446	10.3438	Cluster 3
DENND1C	13.1052	8.08221	6.89894	9.07703	15.2337	8.46754	5.53199	6.58942	6.44332	9.41176	Cluster 3
EIF3B	9.14259	5.77625	4.45842	8.21537	13.3585	5.0736	4.18609	4.73676	5.77148	7.57721	Cluster 3
EIF3D	16.6968	11.7021	7.77484	18.6063	26.4593	9.34009	8.34339	10.3179	15.2672	17.0782	Cluster 3
EIF3F	30.3788	18.6611	18.2592	32.2535	41.8744	17.44	13.595	17.0256	25.5669	26.6836	Cluster 3
EIF3G	29.9365	14.9026	17.7137	22.5403	33.5475	16.8058	13.487	16.3143	17.9285	18.6392	Cluster 3
EIF3H	43.3101	26.9335	29.7953	55.2856	56.1616	27.1942	22.8309	35.6286	43.7612	42.5672	Cluster 3
EMC10	7.9552	5.58752	4.70441	5.60875	11.1603	4.43984	3.91841	4.30942	4.24499	6.04875	Cluster 3
FBXW4	7.78531	5.46296	4.96648	7.48818	11.5268	5.01813	4.0135	5.51041	6.34358	7.23191	Cluster 3
FYN	10.4283	5.62303	6.16203	11.6341	19.0439	5.79509	4.80745	5.57018	7.38222	10.0762	Cluster 3
GFUS	7.36974	3.40594	3.33529	5.80885	9.99387	3.95133	2.79865	4.04324	3.79864	5.51219	Cluster 3
GIMAP1	6.43481	3.77476	4.77755	5.15712	9.36253	4.10323	3.10517	3.19407	4.20034	5.27326	Cluster 3
GIMAP7	9.23453	5.0872	3.82538	8.3807	14.0677	5.44535	3.48138	4.61971	6.25187	8.46212	Cluster 3
GPS1	6.92728	4.49192	3.76239	5.36021	9.5582	4.10597	2.98969	4.32231	4.09554	5.92638	Cluster 3
GSTP1	45.9525	34.0817	28.3475	35.4345	44.2021	28.6436	23.9479	26.3853	26.6078	32.1005	Cluster 3
GZMK	6.94788	7.13789	1.78746	14.3512	14.8337	7.28894	3.11867	3.94241	5.84255	6.46452	Cluster 3
HNRNPA1	13.0783	6.80732	4.48716	10.8369	17.4926	6.76435	4.35949	8.14109	8.08989	11.2467	Cluster 3
HNRNPAB	9.12349	6.47112	5.34814	11.1383	13.9857	6.79682	4.99836	6.55408	8.56145	9.76795	Cluster 3
HYI	10.8098	6.76931	4.56006	7.32055	12.837	4.10465	2.92608	5.79699	5.31912	7.48086	Cluster 3
KDM2B	6.56014	2.68423	2.4193	4.3442	8.08006	2.80597	2.47652	3.11161	3.90215	4.81538	Cluster 3
KDM4C	7.47166	3.45493	4.01452	5.59948	8.82516	3.49081	2.87247	4.03523	4.20603	6.4798	Cluster 3
KHSRP	9.7743	7.24094	5.69059	7.18468	12.4312	6.48057	4.93338	6.38557	5.79467	7.93946	Cluster 3
KIF21B	13.036	9.37104	6.05145	10.2498	18.3985	7.91353	6.87285	6.06136	6.82561	11.0576	Cluster 3
KRTCAP2	39.5115	26.3281	31.6943	28.8797	37.5341	25.2751	20.4872	23.4629	26.0027	31.37	Cluster 3
MADD	9.34815	4.68967	2.6587	6.88482	14.6082	4.44673	3.4888	4.23521	4.744	8.45704	Cluster 3
MAN1B1	6.03754	3.66456	2.8028	4.3212	8.18798	3.88007	2.34136	2.75594	3.65262	4.86664	Cluster 3
MCM3AP	7.57088	5.49584	4.46634	6.17204	10.0627	4.41513	3.55705	4.22907	4.96254	7.13249	Cluster 3
MEX3C	8.57669	4.99877	3.13026	9.73406	13.611	5.26873	3.70673	5.34829	7.20535	8.4514	Cluster 3
MOGS	7.76878	5.5529	3.4844	5.30737	9.32018	4.00903	2.82436	4.14443	4.43394	6.03114	Cluster 3
MRPL11	7.05731	4.78911	4.43616	6.43611	8.06735	4.66889	2.85642	3.92351	4.83304	5.27967	Cluster 3
MRPS24	6.52459	3.32858	4.59401	4.42238	5.34291	3.11138	2.22661	4.36209	3.14079	4.05885	Cluster 3
MRPS26	6.80558	3.75818	3.05964	5.63187	8.03971	3.10294	2.88261	2.60617	4.79353	4.46449	Cluster 3
NCL	16.7716	9.28762	7.70442	15.5605	21.5072	9.05734	7.2988	9.89289	11.7122	13.1871	Cluster 3
NDUFA11	22.9317	15.0295	16.8205	19.2305	27.7002	16.845	13.0521	11.6457	16.9742	15.1524	Cluster 3
NDUFV1	9.21387	6.35951	5.87475	5.31697	9.51811	4.76387	4.38865	4.33863	4.57597	6.12215	Cluster 3
NELFB	6.84564	4.44212	4.23264	4.43451	9.95059	3.95645	3.86564	3.89117	3.02564	4.86766	Cluster 3
NONO	18.7074	12.5435	8.6666	20.5571	26.7561	10.9101	9.21676	10.9477	14.5422	15.8546	Cluster 3
NOP56	9.32347	4.17835	3.22553	7.05234	12.0621	4.44269	3.00196	4.31661	6.09054	9.02834	Cluster 3
NPLOC4	6.57513	5.92793	4.16376	5.94927	8.59192	4.36151	3.43964	4.34479	4.53184	6.3224	Cluster 3
NUDCD3	7.88362	6.30428	3.77358	7.17616	11.3879	4.32443	4.07362	5.13685	4.76324	6.86193	Cluster 3
PANK4	6.9058	3.65123	3.71491	4.11402	8.70794	4.0015	2.82008	3.44545	3.45128	5.92374	Cluster 3
PDIA3	21.0852	16.0851	14.4267	26.4751	33.7357	14.7734	13.4982	15.6702	21.0321	20.9147	Cluster 3
POLG	9.76306	5.45404	5.05072	6.464	12.5926	4.12782	4.2609	4.88263	5.65648	7.82901	Cluster 3
PPP2R1A	16.7141	14.2204	10.9649	16.4217	23.1151	10.7024	9.61967	10.2158	12.7586	16.0614	Cluster 3
PRKCH	11.2476	5.93569	3.56341	10.4045	18.2745	5.09995	3.69897	4.742	6.04368	9.1853	Cluster 3
PRPF19	5.67084	2.89004	2.43439	6.37679	8.95762	3.28908	2.51997	3.63971	4.69813	6.14303	Cluster 3
PRPF6	11.2624	7.23478	6.69761	8.25139	12.8163	5.94562	5.7346	5.30512	6.57689	9.47374	Cluster 3
PTBP1	14.4476	7.60525	9.30611	12.2128	19.8158	9.349	6.3922	9.55011	8.94329	12.5262	Cluster 3
PUF60	6.3526	4.48086	5.01839	5.42546	7.88069	3.9776	3.30993	3.75041	4.63292	5.42652	Cluster 3
RABL6	5.99045	4.1795	2.90724	6.60886	10.8146	3.32722	3.03293	3.72799	4.40057	6.12513	Cluster 3
RANBP3	6.00257	3.99312	3.58652	4.67166	8.25497	3.67495	2.90179	3.86077	3.99117	5.68693	Cluster 3
RANGAP1	7.07705	4.27507	3.82589	5.14967	9.84737	3.21725	4.42853	3.54212	3.87632	5.52873	Cluster 3
RASSF1	17.6909	9.43716	7.13291	10.9815	24.6134	8.22387	7.02162	6.72838	8.30596	13.8309	Cluster 3
RHOF	16.5969	10.8577	7.40693	15.2152	27.1498	10.6538	8.29233	9.97777	12.5458	17.1389	Cluster 3
RHOT2	12.7584	8.42809	7.2125	6.52681	14.1689	6.58866	5.70179	6.19803	5.36417	8.54472	Cluster 3
RNF187	6.50335	6.54635	4.07119	8.05528	9.44619	3.97962	4.10779	4.28249	5.81479	5.0212	Cluster 3
RNF220	8.21434	7.31653	4.8838	7.01088	10.0229	4.59099	3.61634	5.1042	6.66969	6.47485	Cluster 3
RNPS1	12.6103	9.18887	7.71602	11.3959	18.5453	8.41923	6.13413	8.16031	10.9688	13.5269	Cluster 3
RPL10	15.9048	9.37901	6.49042	19.3822	26.7887	8.41092	7.59079	8.5516	15.2133	15.43	Cluster 3
RPL13	156.889	100.047	102.074	149.535	208.029	95.0907	71.554	101.315	136.976	135.2	Cluster 3
RPL18	118.072	61.8905	67.2199	110.436	182.626	66.3676	48.8102	75.8618	86.3108	101.105	Cluster 3
RPL19	74.7002	52.4562	52.3396	103.552	136.355	49.8192	37.8194	49.0026	102.109	96.3754	Cluster 3
RPL35	135.68	83.8082	79.0999	168.29	232.051	89.9832	64.5126	91.5805	139.285	168.906	Cluster 3
RPLP0	58.0734	37.5046	42.1406	66.3978	78.4795	42.0437	30.5072	39.4528	59.6625	63.0034	Cluster 3
RPS4Y1	31.7909	21.4214	28.3591	39.7251	48.6611	20.1539	16.5512	21.2821	33.694	34.819	Cluster 3
RPS5	53.5833	30.7087	25.5289	53.9347	84.7214	28.6044	25.7923	32.479	45.7747	51.3242	Cluster 3
RUNX3	12.96	6.85991	4.32104	10.0414	16.4554	5.34798	4.66767	5.39059	7.03028	8.86361	Cluster 3
SCAP	7.64598	5.01348	5.03002	5.16531	10.3493	4.11533	3.53308	3.92884	3.91856	7.15012	Cluster 3
SCML4	13.2514	5.55861	3.16621	8.72971	18.8731	5.9581	3.88618	5.87538	6.22952	11.8257	Cluster 3
SCRN2	5.6891	3.49165	3.86449	4.85201	7.62233	3.36495	2.51657	3.35331	3.58558	4.61351	Cluster 3
SEC16A	10.0912	7.23785	5.51725	6.92819	12.9362	5.82901	4.99958	5.11862	5.61976	8.57247	Cluster 3
SELENOF	4.95697	3.76227	4.26992	5.47804	6.36417	3.28973	2.84912	3.57427	4.40394	4.656	Cluster 3
SENP3	8.72397	6.41339	5.28958	9.232	11.9452	5.73544	4.46632	5.22814	6.90907	8.78926	Cluster 3
SERBP1	10.3087	6.4822	6.01443	10.4389	11.5289	6.86969	4.75791	7.00816	7.1884	8.29626	Cluster 3
SIGIRR	30.3263	12.8211	9.12607	13.169	38.6766	11.2611	10.0697	11.6039	9.84202	19.6817	Cluster 3
SNRPB	15.1594	9.94872	12.0863	14.7114	21.6994	9.37633	7.1572	9.92128	10.7259	11.2756	Cluster 3
SPTAN1	15.4264	9.76477	6.18324	14.1345	22.8114	7.14405	6.68972	7.5064	9.19601	11.9282	Cluster 3
SREBF2	9.58304	6.63288	5.16069	8.12809	13.6676	5.94133	5.10369	5.20801	6.08861	8.42117	Cluster 3
SSR4	24.5789	15.3497	15.2471	31.8727	33.5152	18.5972	12.3734	17.7558	19.6567	22.1965	Cluster 3
STK25	6.99922	6.26966	3.52335	6.37334	9.60841	4.19987	3.49808	3.91094	4.81522	6.2651	Cluster 3
STMN3	15.4059	6.41148	3.61906	7.20704	22.6478	6.94394	5.28961	6.74804	5.46671	9.87653	Cluster 3
TBC1D17	7.59101	5.79826	4.20205	7.50896	10.1114	4.74038	3.58095	4.85473	4.10123	5.81216	Cluster 3
TBC1D22A	8.3262	4.68998	5.29046	5.00163	8.65518	4.51437	3.83477	4.31186	4.30655	5.41872	Cluster 3
THAP11	6.07915	4.30547	3.62099	5.73657	9.55112	3.61591	3.08899	4.32533	5.0523	4.33076	Cluster 3
TMC8	19.17	9.0231	8.63973	8.62521	23.5504	9.37713	6.19871	7.4876	7.42529	12.2611	Cluster 3
TMEM109	6.32758	3.29081	3.66204	5.64318	9.29409	2.89907	2.88207	3.48217	4.17828	5.20436	Cluster 3
TRAF3IP3	17.3109	11.2072	9.53178	14.3311	22.8097	10.5258	8.02336	9.46748	12.0505	17.334	Cluster 3
TRAPPC10	6.75511	5.7026	4.1144	6.84596	9.70874	3.99476	3.35779	4.28674	4.89542	6.49605	Cluster 3
TRIM28	13.0816	8.51337	6.27993	10.7407	20.3257	7.0095	6.08756	8.75175	8.28116	11.712	Cluster 3
VPS39	8.93158	7.75623	5.71406	7.58974	11.9197	6.20519	4.7892	5.45666	6.53556	8.64377	Cluster 3
ZBTB4	6.98418	3.05491	2.40299	4.05685	10.1315	3.21693	2.6054	3.64465	3.92905	5.51833	Cluster 3
ABCB10	8.82306	7.41867	3.98664	15.6079	14.2831	9.24793	9.38063	13.4218	20.1922	18.0227	Cluster 4
ADIPOR1	78.8208	94.6667	57.3806	182.288	102.914	120.795	95.027	164.339	163.846	144.891	Cluster 4
AMFR	50.411	70.2717	34.2729	92.3261	55.3918	75.1427	61.0317	80.65	91.0626	86.3243	Cluster 4
BACE2	21.1289	21.7275	8.78903	59.3522	29.0315	41.6794	32.3362	54.6435	59.0966	55.2704	Cluster 4
CCNI	98.9836	97.003	79.0534	188.114	128.17	128.317	96.7791	186.725	170.334	167.423	Cluster 4
CENPV	7.17255	8.00784	3.08222	17.6154	9.23566	13.1846	7.77877	16.4616	18.3437	16.7437	Cluster 4
CR1L	9.25713	7.03486	3.92207	13.7565	10.0965	10.3962	9.76413	14.0943	21.2188	18.299	Cluster 4
CREG1	102.842	121.686	129.199	312.689	155.682	154.756	135.52	252.308	277.714	245.646	Cluster 4
DNAI2	3.02531	4.53811	1.57327	10.0169	4.75936	8.49528	5.59522	10.4578	12.9709	10.5178	Cluster 4
EPB41	64.0964	69.5616	42.6328	161.488	94.0698	106.298	79.8491	145.493	150.208	151.342	Cluster 4
FAM210B	19.5348	23.911	17.0548	43.6777	28.998	54.5294	44.3842	85.5575	90.7059	85.9676	Cluster 4
FBXO7	74.481	52.6284	27.2129	122.176	87.6412	95.9015	74.9429	133.275	136.525	128.033	Cluster 4
FKBP8	285.23	301.929	147.761	600.125	265.176	554.639	399.772	632.751	496.376	493.022	Cluster 4
GABARAPL2	104.386	100.842	68.6966	157.704	119.67	106.499	90.4319	183.821	184.15	153.733	Cluster 4
GLRX5	13.3172	10.9758	7.3138	24.4652	13.9854	30.6093	13.9484	34.0225	33.4653	26.7727	Cluster 4
GMDS	9.67836	8.65107	4.98979	16.311	12.2207	13.7539	12.7801	19.4062	19.3043	20.4132	Cluster 4
HIPK1	19.4114	19.3304	12.9843	40.9999	25.4594	33.5655	19.2604	40.69	36.5507	39.5685	Cluster 4
ITSN1	10.6349	9.34414	7.62886	12.6314	11.1699	10.5853	9.4649	14.8939	17.9931	18.2456	Cluster 4
PHOSPHO1	55.895	47.0038	9.54149	54.0495	31.1341	79.316	41.352	78.2968	47.4425	50.8885	Cluster 4
PPM1A	34.3788	41.737	21.7219	70.0587	45.5964	56.1054	41.6185	73.2319	77.8821	68.3124	Cluster 4
R3HDM4	219.226	211.385	157.15	360.978	219.351	336.778	245.125	412.302	313.222	321.979	Cluster 4
REPS2	16.7685	17.2533	11.7187	16.7909	11.1804	22.5485	15.5174	18.5487	22.6099	21.5933	Cluster 4
RMND5A	26.8879	30.0741	18.3716	58.4804	31.1102	42.5501	32.5367	57.872	60.5447	52.7122	Cluster 4
SLC16A1	6.15143	4.61032	4.27637	13.8255	6.94917	7.94619	6.37779	13.3391	12.5201	11.4537	Cluster 4
SLC25A38	15.3009	13.1521	6.72644	26.6189	21.6365	17.7316	18.5403	30.7675	34.1866	32.6351	Cluster 4
SLC30A9	9.11024	6.78438	5.21696	15.1567	12.0846	12.0818	9.25617	15.9801	25.2896	18.3638	Cluster 4
SOX6	26.9638	17.055	13.2767	36.8408	31.0835	24.9398	21.0813	31.7681	48.4602	51.1965	Cluster 4
SPECC1	19.0616	20.418	8.61524	43.6656	34.6185	38.5869	27.4918	55.1536	77.056	63.5627	Cluster 4
TACC1	13.4615	14.0523	5.49081	18.7915	16.0664	16.466	11.3082	18.391	23.3858	21.3781	Cluster 4
TENT5C	71.6046	74.0528	33.2099	224.789	104.651	149.755	92.1637	200.493	177.497	178.67	Cluster 4
TOR1A	17.9478	19.4491	9.01458	35.9617	24.2628	39.0243	26.1559	52.4089	48.6101	41.7619	Cluster 4
